# Supplementary material for: Ethyl 5-oxo-2,3-diphenyl­cyclo­pentane-1-carboxyl­ate
Source: Acta Crystallogr Sect E Struct Rep Online. 2010 Apr 28;66(Pt 5):o1183. doi: 10.1107/S1600536810014728 (PMC2979171; doi:10.1107/S1600536810014728)
Supplement: Supplementary file 1 [file e-66-o1183-sup1.cif]

##############################################################################
###                                                                        ###
###        Electronic paper (Acta Crystallographica Section E)             ###
###                                                                        ###
##############################################################################
#                                                                            #
# This CIF contains the data in a paper accepted for publication in Acta     #
# Crystallographica Section E. It conforms to the requirements of Notes      #
# for Authors for Section E, and has been peer reviewed under the auspices   #
# of the IUCr Commission on Journals.                                        #
#                                                                            #
# Full details of the Crystallographic Information File format               #
# are given in the paper "The Crystallographic Information File (CIF):       #
# a New Standard Archive File for Crystallography" by S. R. Hall, F. H.      #
# Allen and I. D. Brown [Acta Cryst. (1991), A47, 655-685].                  #
#                                                                            #
# The current version of the core CIF dictionary is obtainable from          #
# ftp://ftp.iucr.org/pub/cif_core.dic. The current version number is 2.4.    #
#                                                                            #
# Software is freely available for graphical display of the structure(s) in  #
# this CIF.  For information consult the CIF home page http://www.iucr.org/  #
# cif/home.html                                                              #
#                                                                            #
# This file may be used for bona fide research purposes within the           #
# scientific community so long as proper attribution is given to the journal # 
# article from which it was obtained.                                        #
#                                                                            #
##############################################################################
                                             
data_I
_audit_creation_method     SHELXL-97
_chemical_name_systematic
;
Ethyl 5-oxo-2,3-diphenylcyclopentane-1-carboxylate
;
_chemical_name_common     ?
_chemical_formula_moiety     'C20 H20 O3'
_chemical_formula_sum     'C20 H20 O3'
_chemical_formula_iupac     'C20 H20 O3'
_chemical_formula_weight     308.36
_chemical_melting_point     ?
_symmetry_cell_setting     'monoclinic'
_symmetry_space_group_name_H-M     'C 2/c'
_symmetry_space_group_name_Hall     '-C 2yc'
loop_
    _symmetry_equiv_pos_as_xyz
    'x, y, z'
    '-x, y, -z+1/2'
    'x+1/2, y+1/2, z'
    '-x+1/2, y+1/2, -z+1/2'
    '-x, -y, -z'
    'x, -y, z-1/2'
    '-x+1/2, -y+1/2, -z'
    'x+1/2, -y+1/2, z-1/2'
_cell_length_a     27.4961(13)
_cell_length_b     7.4008(2)
_cell_length_c     18.7063(10)
_cell_angle_alpha     90.00
_cell_angle_beta     115.389(6)
_cell_angle_gamma     90.00
_cell_volume     3439.0(3)
_cell_formula_units_Z     8
_cell_measurement_reflns_used     2093
_cell_measurement_theta_min     2.9703
_cell_measurement_theta_max     25.2865
_cell_measurement_temperature     295(2)
_cell_measurement_pressure     101.3
_exptl_crystal_description     'plate'
_exptl_crystal_colour     'colorless'
_exptl_crystal_size_max     0.14
_exptl_crystal_size_mid     0.14
_exptl_crystal_size_min     0.08
_exptl_crystal_density_diffrn     1.191
_exptl_crystal_density_meas     ?
_exptl_crystal_density_method     'not measured'
_exptl_crystal_F_000     1312
_exptl_absorpt_coefficient_mu     0.079
_exptl_absorpt_correction_type     'analytical'
_exptl_absorpt_process_details
;
[<i>CrysAlis Pro</i> (Oxford Diffraction, 2009) and
Clark & Reid (1995)]
;
_exptl_absorpt_correction_T_min     0.990
_exptl_absorpt_correction_T_max     0.994
_exptl_special_details
;
;
_diffrn_ambient_temperature     295(2)
_diffrn_radiation_type     MoK\a
_diffrn_radiation_wavelength     0.71073
_diffrn_radiation_source     'fine-focus sealed tube'
_diffrn_radiation_monochromator     graphite
_diffrn_measurement_device_type     'Oxford Diffraction Xcalibur Eos'
_diffrn_measurement_method     '\w scans'
_diffrn_detector_area_resol_mean     16.0514
_diffrn_reflns_number     6900
_diffrn_reflns_av_R_equivalents     0.0183
_diffrn_reflns_av_sigmaI/netI     0.0497
_diffrn_reflns_theta_min     2.98
_diffrn_reflns_theta_max     25.03
_diffrn_reflns_theta_full     25.03
_diffrn_measured_fraction_theta_max     0.999
_diffrn_measured_fraction_theta_full     0.999
_diffrn_reflns_limit_h_min     -32
_diffrn_reflns_limit_h_max     31
_diffrn_reflns_limit_k_min     -8
_diffrn_reflns_limit_k_max     8
_diffrn_reflns_limit_l_min     -22
_diffrn_reflns_limit_l_max     22
_diffrn_standards_number     ?
_diffrn_standards_interval_count     ?
_diffrn_standards_interval_time     ?
_diffrn_standards_decay_%     ?
_refine_special_details
;
Refinement of <i>F</i>^2^ against ALL reflections. The weighted <i>R</i>-factor
wR and goodness of fit <i>S</i> are based on <i>F</i>^2^, conventional
<i>R</i>-factors <i>R</i> are based on <i>F</i>, with <i>F</i> set to zero for
negative <i>F</i>^2^. The threshold expression of <i>F</i>^2^ >
2\s(<i>F</i>^2^) is used only for calculating <i>R</i>-factors(gt) etc. and is
not relevant to the choice of reflections for refinement. <i>R</i>-factors
based on <i>F</i>^2^ are statistically about twice as large as those based on
<i>F</i>, and <i>R</i>- factors based on ALL data will be even larger.
;
_reflns_number_total     3025
_reflns_number_gt     1509
_reflns_threshold_expression     I>2\s(I)
_refine_ls_structure_factor_coef     Fsqd
_refine_ls_matrix_type     full
_refine_ls_R_factor_all     0.0937
_refine_ls_R_factor_gt     0.0404
_refine_ls_wR_factor_gt     0.0966
_refine_ls_wR_factor_ref     0.1077
_refine_ls_goodness_of_fit_ref     0.830
_refine_ls_restrained_S_all     0.830
_refine_ls_number_reflns     3025
_refine_ls_number_parameters     210
_refine_ls_number_restraints     0
_refine_ls_hydrogen_treatment     constr
_refine_ls_weighting_scheme     calc
_refine_ls_weighting_details
                 'calc w=1/[\s^2^(Fo^2^)+(0.0618P)^2^] where P=(Fo^2^+2Fc^2^)/3'
_atom_sites_solution_hydrogens     geom
_atom_sites_solution_primary     direct
_atom_sites_solution_secondary     difmap
_refine_ls_shift/su_max     0.000
_refine_ls_shift/su_mean     0.000
_refine_diff_density_max     0.248
_refine_diff_density_min     -0.132
_refine_ls_extinction_method     'SHELXL97 (Sheldrick, 2008)'
_refine_ls_extinction_coef     0.0016(4)
_refine_ls_extinction_expression
                                  'Fc^*^=kFc[1+0.001xFc^2^\l^3^/sin(2\q)]^-1/4^'
loop_
    _atom_type_symbol
    _atom_type_description
    _atom_type_scat_dispersion_real
    _atom_type_scat_dispersion_imag
    _atom_type_scat_source
    'C' 'C' 0.0033 0.0016
                         'International Tables Vol C Tables 4.2.6.8 and 6.1.1.4'
    'H' 'H' 0.0000 0.0000
                         'International Tables Vol C Tables 4.2.6.8 and 6.1.1.4'
    'O' 'O' 0.0106 0.0060
                         'International Tables Vol C Tables 4.2.6.8 and 6.1.1.4'
_computing_data_collection
;
<i>CrysAlis Pro</i> (Oxford Diffraction, 2009)
;
_computing_cell_refinement
;
<i>CrysAlis Pro</i> (Oxford Diffraction, 2009)
;
_computing_data_reduction
;
<i>CrysAlis Pro</i> (Oxford Diffraction, 2009)
;
_computing_structure_solution     'SHELXS97 (Sheldrick, 2008)'
_computing_structure_refinement     'SHELXL97 (Sheldrick, 2008)'
_computing_molecular_graphics     'SHELXTL (Sheldrick, 2008)'
_computing_publication_material     '<i>publCIF</i> (Westrip, 2010)'
loop_
    _atom_site_type_symbol
    _atom_site_label
    _atom_site_fract_x
    _atom_site_fract_y
    _atom_site_fract_z
    _atom_site_U_iso_or_equiv
    _atom_site_adp_type
    _atom_site_calc_flag
    _atom_site_refinement_flags
    _atom_site_occupancy
    _atom_site_disorder_assembly
    _atom_site_disorder_group
    C C1 0.07043(8) 0.5517(3) 0.12865(12) 0.0674(6) Uani d . 1 . .
    C C2 0.07109(7) 0.4093(2) 0.07003(11) 0.0555(5) Uani d . 1 . .
    H H2 0.0459 0.4470 0.0167 0.067 Uiso calc R 1 . .
    C C3 0.12801(6) 0.4166(2) 0.07539(10) 0.0512(5) Uani d . 1 . .
    H H3 0.1511 0.3419 0.1205 0.061 Uiso calc R 1 . .
    C C4 0.14455(7) 0.6168(2) 0.09701(11) 0.0556(5) Uani d . 1 . .
    H H4 0.1260 0.6894 0.0491 0.067 Uiso calc R 1 . .
    C C5 0.12035(7) 0.6635(2) 0.15433(12) 0.0679(6) Uani d . 1 . .
    H H5A 0.1453 0.6342 0.2082 0.082 Uiso calc R 1 . .
    H H5B 0.1117 0.7912 0.1515 0.082 Uiso calc R 1 . .
    C C6 0.05346(8) 0.2295(3) 0.08650(12) 0.0648(6) Uani d . 1 . .
    C C7 -0.02207(10) 0.0601(3) 0.0812(2) 0.1136(10) Uani d . 1 . .
    H H7A -0.0551 0.0236 0.0369 0.136 Uiso calc R 1 . .
    H H7B 0.0034 -0.0389 0.0935 0.136 Uiso calc R 1 . .
    C C8 -0.0323(2) 0.0926(5) 0.1442(3) 0.248(3) Uani d . 1 . .
    H H8A 0.0011 0.1017 0.1909 0.371 Uiso calc R 1 . .
    H H8B -0.0533 -0.0047 0.1503 0.371 Uiso calc R 1 . .
    H H8C -0.0519 0.2038 0.1364 0.371 Uiso calc R 1 . .
    C C9 0.13429(7) 0.3507(2) 0.00345(11) 0.0555(5) Uani d . 1 . .
    C C10 0.10049(8) 0.4082(3) -0.07179(12) 0.0702(6) Uani d . 1 . .
    H H10 0.0728 0.4883 -0.0787 0.084 Uiso calc R 1 . .
    C C11 0.10716(10) 0.3488(3) -0.13712(14) 0.0880(7) Uani d . 1 . .
    H H11 0.0839 0.3884 -0.1874 0.106 Uiso calc R 1 . .
    C C12 0.14780(12) 0.2323(3) -0.12798(17) 0.0965(8) Uani d . 1 . .
    H H12 0.1523 0.1922 -0.1719 0.116 Uiso calc R 1 . .
    C C13 0.18164(11) 0.1751(3) -0.05443(18) 0.0934(7) Uani d . 1 . .
    H H13 0.2095 0.0963 -0.0481 0.112 Uiso calc R 1 . .
    C C14 0.17513(8) 0.2328(3) 0.01133(14) 0.0759(6) Uani d . 1 . .
    H H14 0.1985 0.1916 0.0613 0.091 Uiso calc R 1 . .
    C C15 0.20420(7) 0.6534(2) 0.12792(11) 0.0533(5) Uani d . 1 . .
    C C16 0.22364(8) 0.7672(3) 0.08826(13) 0.0715(6) Uani d . 1 . .
    H H16 0.1998 0.8202 0.0412 0.086 Uiso calc R 1 . .
    C C17 0.27797(10) 0.8043(3) 0.11702(16) 0.0886(7) Uani d . 1 . .
    H H17 0.2904 0.8824 0.0895 0.106 Uiso calc R 1 . .
    C C18 0.31355(9) 0.7261(3) 0.18599(16) 0.0832(7) Uani d . 1 . .
    H H18 0.3502 0.7507 0.2055 0.100 Uiso calc R 1 . .
    C C19 0.29501(8) 0.6119(3) 0.22596(13) 0.0757(6) Uani d . 1 . .
    H H19 0.3191 0.5579 0.2726 0.091 Uiso calc R 1 . .
    C C20 0.24114(8) 0.5764(2) 0.19776(12) 0.0655(6) Uani d . 1 . .
    H H20 0.2290 0.4993 0.2259 0.079 Uiso calc R 1 . .
    O O1 0.03553(6) 0.5692(2) 0.15029(11) 0.1100(6) Uani d . 1 . .
    O O2 0.08328(6) 0.10985(18) 0.12097(10) 0.1022(6) Uani d . 1 . .
    O O3 -0.00002(5) 0.21897(16) 0.05868(9) 0.0815(5) Uani d . 1 . .
loop_
    _atom_site_aniso_label
    _atom_site_aniso_U_11
    _atom_site_aniso_U_22
    _atom_site_aniso_U_33
    _atom_site_aniso_U_12
    _atom_site_aniso_U_13
    _atom_site_aniso_U_23
    C1 0.0573(13) 0.0655(12) 0.0769(15) 0.0007(11) 0.0264(11) -0.0052(11)
    C2 0.0520(11) 0.0482(10) 0.0563(11) -0.0013(9) 0.0139(9) 0.0025(9)
    C3 0.0451(10) 0.0444(10) 0.0538(11) 0.0029(8) 0.0114(8) 0.0026(8)
    C4 0.0514(11) 0.0451(10) 0.0611(12) 0.0034(9) 0.0154(9) 0.0030(9)
    C5 0.0612(12) 0.0552(11) 0.0809(15) -0.0014(10) 0.0243(11) -0.0128(10)
    C6 0.0547(13) 0.0601(13) 0.0678(14) -0.0045(11) 0.0150(10) 0.0008(11)
    C7 0.112(2) 0.0680(14) 0.178(3) -0.0309(14) 0.078(2) -0.0002(17)
    C8 0.460(8) 0.151(3) 0.270(6) -0.108(4) 0.289(6) -0.023(3)
    C9 0.0551(11) 0.0477(10) 0.0594(13) -0.0071(9) 0.0205(10) -0.0030(9)
    C10 0.0690(13) 0.0769(13) 0.0612(14) 0.0009(11) 0.0244(11) 0.0017(11)
    C11 0.1040(18) 0.0914(16) 0.0651(16) -0.0094(15) 0.0329(13) 0.0038(13)
    C12 0.136(2) 0.0823(16) 0.094(2) -0.0037(17) 0.0707(19) -0.0059(15)
    C13 0.1072(19) 0.0830(15) 0.106(2) 0.0188(14) 0.0606(17) -0.0007(16)
    C14 0.0782(14) 0.0709(13) 0.0797(16) 0.0135(12) 0.0350(12) -0.0014(12)
    C15 0.0521(11) 0.0426(10) 0.0593(12) -0.0023(9) 0.0182(10) -0.0046(9)
    C16 0.0681(14) 0.0692(12) 0.0725(15) -0.0103(11) 0.0256(11) 0.0051(11)
    C17 0.0874(18) 0.0887(16) 0.100(2) -0.0273(14) 0.0499(15) -0.0109(15)
    C18 0.0583(14) 0.0838(15) 0.104(2) -0.0127(12) 0.0314(15) -0.0300(15)
    C19 0.0606(14) 0.0659(12) 0.0816(15) 0.0022(11) 0.0124(12) -0.0103(12)
    C20 0.0557(12) 0.0570(11) 0.0691(14) -0.0032(10) 0.0126(10) 0.0010(10)
    O1 0.0867(12) 0.1232(13) 0.1423(16) -0.0258(10) 0.0702(11) -0.0533(11)
    O2 0.0727(10) 0.0656(9) 0.1337(15) -0.0009(8) 0.0113(9) 0.0322(9)
    O3 0.0626(9) 0.0668(8) 0.1157(13) -0.0089(7) 0.0388(8) 0.0037(8)
_geom_special_details
;
All esds (except the esd in the dihedral angle between two l.s. planes) are
estimated using the full covariance matrix. The cell esds are taken into
account individually in the estimation of esds in distances, angles and
torsion angles; correlations between esds in cell parameters are only used
when they are defined by crystal symmetry. An approximate (isotropic)
treatment of cell esds is used for estimating esds involving l.s. planes.
;
loop_
    _geom_bond_atom_site_label_1
    _geom_bond_atom_site_label_2
    _geom_bond_site_symmetry_2
    _geom_bond_distance
    _geom_bond_publ_flag
    C1 O1 . 1.198(2) ?
    C1 C5 . 1.495(2) ?
    C1 C2 . 1.527(3) ?
    C2 C6 . 1.493(2) ?
    C2 C3 . 1.526(2) ?
    C2 H2 . 0.9800 ?
    C3 C9 . 1.509(2) ?
    C3 C4 . 1.552(2) ?
    C3 H3 . 0.9800 ?
    C4 C15 . 1.511(2) ?
    C4 C5 . 1.525(3) ?
    C4 H4 . 0.9800 ?
    C5 H5A . 0.9700 ?
    C5 H5B . 0.9700 ?
    C6 O2 . 1.191(2) ?
    C6 O3 . 1.335(2) ?
    C7 C8 . 1.344(4) ?
    C7 O3 . 1.465(2) ?
    C7 H7A . 0.9700 ?
    C7 H7B . 0.9700 ?
    C8 H8A . 0.9600 ?
    C8 H8B . 0.9600 ?
    C8 H8C . 0.9600 ?
    C9 C14 . 1.379(2) ?
    C9 C10 . 1.380(3) ?
    C10 C11 . 1.383(3) ?
    C10 H10 . 0.9300 ?
    C11 C12 . 1.363(3) ?
    C11 H11 . 0.9300 ?
    C12 C13 . 1.356(3) ?
    C12 H12 . 0.9300 ?
    C13 C14 . 1.384(3) ?
    C13 H13 . 0.9300 ?
    C14 H14 . 0.9300 ?
    C15 C16 . 1.373(3) ?
    C15 C20 . 1.388(2) ?
    C16 C17 . 1.381(3) ?
    C16 H16 . 0.9300 ?
    C17 C18 . 1.369(3) ?
    C17 H17 . 0.9300 ?
    C18 C19 . 1.364(3) ?
    C18 H18 . 0.9300 ?
    C19 C20 . 1.368(3) ?
    C19 H19 . 0.9300 ?
    C20 H20 . 0.9300 ?
loop_
    _geom_angle_atom_site_label_1
    _geom_angle_atom_site_label_2
    _geom_angle_atom_site_label_3
    _geom_angle_site_symmetry_1
    _geom_angle_site_symmetry_3
    _geom_angle
    _geom_angle_publ_flag
    O1 C1 C5 . . 126.14(19) ?
    O1 C1 C2 . . 125.13(18) ?
    C5 C1 C2 . . 108.73(17) ?
    C6 C2 C3 . . 115.64(15) ?
    C6 C2 C1 . . 111.23(16) ?
    C3 C2 C1 . . 104.83(14) ?
    C6 C2 H2 . . 108.3 ?
    C3 C2 H2 . . 108.3 ?
    C1 C2 H2 . . 108.3 ?
    C9 C3 C2 . . 115.86(14) ?
    C9 C3 C4 . . 114.09(15) ?
    C2 C3 C4 . . 103.23(13) ?
    C9 C3 H3 . . 107.7 ?
    C2 C3 H3 . . 107.7 ?
    C4 C3 H3 . . 107.7 ?
    C15 C4 C5 . . 114.81(15) ?
    C15 C4 C3 . . 114.83(13) ?
    C5 C4 C3 . . 103.44(14) ?
    C15 C4 H4 . . 107.8 ?
    C5 C4 H4 . . 107.8 ?
    C3 C4 H4 . . 107.8 ?
    C1 C5 C4 . . 105.42(16) ?
    C1 C5 H5A . . 110.7 ?
    C4 C5 H5A . . 110.7 ?
    C1 C5 H5B . . 110.7 ?
    C4 C5 H5B . . 110.7 ?
    H5A C5 H5B . . 108.8 ?
    O2 C6 O3 . . 123.72(18) ?
    O2 C6 C2 . . 124.42(17) ?
    O3 C6 C2 . . 111.86(17) ?
    C8 C7 O3 . . 112.1(2) ?
    C8 C7 H7A . . 109.2 ?
    O3 C7 H7A . . 109.2 ?
    C8 C7 H7B . . 109.2 ?
    O3 C7 H7B . . 109.2 ?
    H7A C7 H7B . . 107.9 ?
    C7 C8 H8A . . 109.5 ?
    C7 C8 H8B . . 109.5 ?
    H8A C8 H8B . . 109.5 ?
    C7 C8 H8C . . 109.5 ?
    H8A C8 H8C . . 109.5 ?
    H8B C8 H8C . . 109.5 ?
    C14 C9 C10 . . 117.8(2) ?
    C14 C9 C3 . . 120.56(17) ?
    C10 C9 C3 . . 121.67(17) ?
    C9 C10 C11 . . 121.1(2) ?
    C9 C10 H10 . . 119.5 ?
    C11 C10 H10 . . 119.5 ?
    C12 C11 C10 . . 120.2(2) ?
    C12 C11 H11 . . 119.9 ?
    C10 C11 H11 . . 119.9 ?
    C13 C12 C11 . . 119.6(2) ?
    C13 C12 H12 . . 120.2 ?
    C11 C12 H12 . . 120.2 ?
    C12 C13 C14 . . 120.8(2) ?
    C12 C13 H13 . . 119.6 ?
    C14 C13 H13 . . 119.6 ?
    C9 C14 C13 . . 120.6(2) ?
    C9 C14 H14 . . 119.7 ?
    C13 C14 H14 . . 119.7 ?
    C16 C15 C20 . . 117.59(17) ?
    C16 C15 C4 . . 120.89(16) ?
    C20 C15 C4 . . 121.51(17) ?
    C15 C16 C17 . . 121.2(2) ?
    C15 C16 H16 . . 119.4 ?
    C17 C16 H16 . . 119.4 ?
    C18 C17 C16 . . 120.0(2) ?
    C18 C17 H17 . . 120.0 ?
    C16 C17 H17 . . 120.0 ?
    C19 C18 C17 . . 119.6(2) ?
    C19 C18 H18 . . 120.2 ?
    C17 C18 H18 . . 120.2 ?
    C18 C19 C20 . . 120.3(2) ?
    C18 C19 H19 . . 119.8 ?
    C20 C19 H19 . . 119.8 ?
    C19 C20 C15 . . 121.2(2) ?
    C19 C20 H20 . . 119.4 ?
    C15 C20 H20 . . 119.4 ?
    C6 O3 C7 . . 117.20(17) ?
data_global
_journal_date_recd_electronic     2010-03-03
_journal_date_accepted     2010-04-21
_journal_name_full     'Acta Crystallographica, Section E'
_journal_year     2010
_journal_volume     66
_journal_issue      5
_journal_page_first     o1183
_journal_page_last     o1183
_journal_paper_category     QO
_journal_coeditor_code     HG2655
_publ_contact_author_name     'Claude N. Lamb'
_publ_contact_author_address
;
North Carolina A&T State University
Department of Chemistry
Greensboro, NC  27411
;
_publ_contact_author_email     clamb@ncat.edu
_publ_contact_author_fax     '1 (336) 334-7124'
_publ_contact_author_phone     '1 (336) 285-2235'
_publ_section_title
;
Ethyl 5-oxo-2,3-diphenylcyclopentane-1-carboxylate
;
loop_
    _publ_author_name
    _publ_author_footnote
    _publ_author_address
    'Claude N. Lamb' .
;
North Carolina A&T State University
Department of Chemistry
Greensboro, NC 27411
USA
;
    'Assefa, Zerihun' .
;
North Carolina A&T State University
Department of Chemistry
Greensboro, NC 27411
USA
;
    'Sykora, Richard E.' .
;
University of South Alabama
Department of Chemistry
Mobile
AL 36688-0002
USA
;
