# Supplementary material for: Ethyl 5-oxo-2,3-diphenyl­cyclo­pentane-1-carboxyl­ate
Source: Acta Crystallogr Sect E Struct Rep Online. 2010 Apr 28;66(Pt 5):o1183. doi: 10.1107/S1600536810014728 (PMC2979171; doi:10.1107/S1600536810014728)
Supplement: Supplementary file 2 [file e-66-o1183-Isup2.hkl]

# 
# h,k,l, Fc-squared, Fo-squared, sigma(Fo-squared) and status flag 
# 
data_I
_shelx_title ' face in C2/c' 
_shelx_refln_list_code          4 
_shelx_F_calc_maximum      302.71 
_exptl_crystal_F_000      1312.00 
_reflns_d_resolution_high  0.8400 
 
loop_ 
 _symmetry_equiv_pos_as_xyz 
 'x, y, z' 
 '-x, y, -z+1/2' 
 'x+1/2, y+1/2, z' 
 '-x+1/2, y+1/2, -z+1/2' 
 '-x, -y, -z' 
 'x, -y, z-1/2' 
 '-x+1/2, -y+1/2, -z' 
 'x+1/2, -y+1/2, z-1/2' 
 
_cell_length_a    27.4961 
_cell_length_b     7.4008 
_cell_length_c    18.7063 
_cell_angle_alpha  90.000 
_cell_angle_beta  115.389 
_cell_angle_gamma  90.000 
 
_shelx_F_squared_multiplier     1.000 
 
loop_ 
 _refln_index_h 
 _refln_index_k 
 _refln_index_l 
 _refln_F_squared_calc 
 _refln_F_squared_meas 
 _refln_F_squared_sigma 
 _refln_observed_status 
   4   0   0     1268.86     1291.15     19.61 o 
   6   0   0      158.39      151.81      8.09 o 
   8   0   0       43.30       48.68      9.31 o 
  10   0   0     1640.96     1745.13     49.32 o 
  12   0   0      921.44      957.29     13.55 o 
  14   0   0     2755.29     3449.73     96.80 o 
  16   0   0     1041.30     1191.63     27.84 o 
  18   0   0      170.64      187.59     27.07 o 
  20   0   0       54.53       78.94     28.19 o 
  22   0   0      139.16      134.21     30.07 o 
  24   0   0       40.80       15.79     30.45 o 
  26   0   0        3.48        8.65     30.07 o 
  28   0   0       78.96       91.72     31.58 o 
   3   1   0    11509.68    11217.15     68.58 o 
   5   1   0    26542.88    26034.71     97.07 o 
   7   1   0       22.74       29.03      7.19 o 
   9   1   0      476.04      501.12     11.33 o 
  11   1   0     9638.23    10794.83     30.88 o 
  13   1   0       23.54       24.92     15.16 o 
  15   1   0       39.92       28.33     12.01 o 
  17   1   0      107.87       81.89     16.87 o 
  19   1   0      255.58      236.99     19.14 o 
  21   1   0        1.22       -0.78     17.93 o 
  23   1   0       96.40       78.05     19.27 o 
  25   1   0        4.32       -5.20     20.48 o 
  27   1   0        2.41        7.65     22.03 o 
  29   1   0      130.75      142.47     39.85 o 
   0   2   0    14011.78    12521.52     97.54 o 
   2   2   0    18051.84    18834.44     90.09 o 
   4   2   0      368.36      396.97      8.80 o 
   6   2   0    13342.42    13492.76     54.08 o 
   8   2   0        0.09        9.73      8.13 o 
  10   2   0     1754.53     1879.11     16.36 o 
  12   2   0       18.01       51.82     11.62 o 
  14   2   0      218.03      179.33     13.49 o 
  16   2   0      342.91      320.99     15.24 o 
  18   2   0     1378.16     1343.09     34.61 o 
  20   2   0      118.59      147.76     17.53 o 
  22   2   0      581.34      640.09     24.82 o 
  24   2   0       10.11        2.26     33.08 o 
  26   2   0        3.04      -10.53     31.95 o 
  28   2   0        1.20       -8.27     32.33 o 
   1   3   0       33.56       33.06      4.77 o 
   3   3   0     2327.21     2526.66     19.77 o 
   5   3   0     2579.93     2583.30     21.98 o 
   7   3   0     2424.26     2515.73     44.15 o 
   9   3   0     3879.39     3843.73     17.49 o 
  11   3   0     2378.82     2260.00     40.78 o 
  13   3   0      309.29      319.26      8.71 o 
  15   3   0       30.10       25.90     10.63 o 
  17   3   0      200.05      204.73     13.75 o 
  19   3   0        0.06       -0.75     32.70 o 
  21   3   0       42.44       39.09     37.21 o 
  23   3   0       40.79       60.90     39.85 o 
  25   3   0        5.32       -8.65     40.22 o 
  27   3   0       22.33        5.64     42.85 o 
   0   4   0     3250.85     3114.08     77.09 o 
   2   4   0       28.32       33.05      5.11 o 
   4   4   0     5120.55     5386.68     37.73 o 
   6   4   0     2273.73     2177.83     16.27 o 
   8   4   0      272.75      286.62     10.10 o 
  10   4   0      124.97      107.61     19.21 o 
  12   4   0      528.60      539.64     21.32 o 
  14   4   0       83.41       78.67     17.43 o 
  16   4   0      123.22      157.14     37.59 o 
  18   4   0     1111.62     1114.75     42.12 o 
  20   4   0        2.09       14.28     39.09 o 
  22   4   0      196.99      219.92     39.47 o 
  24   4   0       50.70       19.17     32.70 o 
  26   4   0       14.34        9.40     40.22 o 
   1   5   0     1575.22     1712.74     15.47 o 
   3   5   0      129.70      128.51      6.58 o 
   5   5   0       50.38       48.03      4.69 o 
   7   5   0      915.67      959.16     21.60 o 
   9   5   0       58.90       49.94     18.04 o 
  11   5   0        1.11       -5.90     21.22 o 
  13   5   0       88.43       90.95     21.40 o 
  15   5   0       59.65       17.29     35.71 o 
  17   5   0      370.89      348.52     35.72 o 
  19   5   0       14.61       20.67     36.84 o 
  21   5   0      112.08      153.37     41.73 o 
  23   5   0        0.81      -12.03     40.22 o 
   0   6   0     1992.34     2107.94     29.54 o 
   2   6   0      338.68      387.86     11.71 o 
   4   6   0      166.75      172.69     18.14 o 
   6   6   0      134.27      150.80     19.22 o 
   8   6   0       38.00       42.35     19.90 o 
  10   6   0      138.98      137.03     22.59 o 
  12   6   0      179.99      194.41     21.40 o 
  14   6   0        5.70       19.17     33.46 o 
  16   6   0        1.27       25.56     36.84 o 
  18   6   0       16.53       -1.88     37.59 o 
  20   6   0       10.08       23.68     33.46 o 
   1   7   0      201.04      235.09     30.22 o 
   3   7   0       61.86       61.78     18.29 o 
   5   7   0      291.07      317.47     21.00 o 
   7   7   0      215.92      206.86     20.73 o 
   9   7   0       24.23       32.82     23.66 o 
  11   7   0        1.92        4.81     24.00 o 
  13   7   0       18.44       28.57     34.96 o 
  15   7   0       32.26       40.60     36.46 o 
  17   7   0        2.11       18.04     32.33 o 
   0   8   0        4.78       10.53     49.62 o 
   2   8   0       20.68       32.75     34.14 o 
   4   8   0       47.25       50.07     31.21 o 
   6   8   0       14.16       -7.14     38.34 o 
   8   8   0       18.92       23.31     37.59 o 
  10   8   0        0.27       -4.89     32.33 o 
  12   8   0        1.69       15.04     34.96 o 
 -29   1   1        2.40       21.80     31.20 o 
 -27   1   1       18.50       28.18     22.12 o 
 -25   1   1      208.84      201.63     21.56 o 
 -23   1   1       11.96        6.87     19.23 o 
 -21   1   1      125.36      109.41     19.32 o 
 -19   1   1        1.98       -7.21     17.15 o 
 -17   1   1       35.63       42.51     16.67 o 
 -15   1   1     3171.65     3190.98     21.29 o 
 -13   1   1      183.69      182.56      7.27 o 
 -11   1   1    11275.10    11382.60     72.19 o 
  -9   1   1       13.99        8.91     10.42 o 
  -7   1   1     4564.50     4367.39     45.15 o 
  -5   1   1    32390.09    31682.40    170.39 o 
  -3   1   1     6270.79     6036.40     25.66 o 
  -1   1   1      475.95      414.41      8.28 o 
   1   1   1     1528.50     1449.64     20.57 o 
   3   1   1    50446.69    51029.13    198.76 o 
   5   1   1       59.21       70.82      5.80 o 
   7   1   1     1482.60     1499.82      9.47 o 
   9   1   1     3417.47     3213.46     17.40 o 
  11   1   1      127.86      122.72     11.92 o 
  13   1   1      866.32      958.74     28.40 o 
  15   1   1        6.57        6.12      8.88 o 
  17   1   1      252.65      250.67      9.71 o 
  19   1   1        3.00        4.77     18.67 o 
  21   1   1        0.12       -8.65     19.30 o 
  23   1   1      269.53      253.13     22.37 o 
  25   1   1       81.81       59.09     20.83 o 
  27   1   1       10.43       27.82     21.24 o 
 -28   2   1       19.01       42.48     40.22 o 
 -26   2   1        3.00       15.04     36.09 o 
 -24   2   1      168.27      176.69     31.58 o 
 -22   2   1      149.14      110.93     18.44 o 
 -20   2   1      399.59      430.25     34.21 o 
 -18   2   1      119.54      114.21     15.26 o 
 -16   2   1       82.53       58.40     13.38 o 
 -14   2   1      696.17      725.85     24.38 o 
 -12   2   1        4.75        0.06     10.14 o 
 -10   2   1     4414.96     3918.85     31.81 o 
  -8   2   1        2.36       20.69      5.42 o 
  -6   2   1     9894.53     9843.82     38.62 o 
  -4   2   1     6076.10     6050.36     36.47 o 
  -2   2   1     1474.18     1596.57     14.71 o 
   0   2   1    53779.45    55548.46    178.31 o 
   2   2   1     1285.02     1210.89     19.24 o 
   4   2   1     3117.27     3320.20     29.64 o 
   6   2   1      910.95      829.37      6.22 o 
   8   2   1        3.60        9.79      5.77 o 
  10   2   1        4.38       42.20     11.36 o 
  12   2   1      414.92      407.71     14.48 o 
  14   2   1       39.91       41.53     14.49 o 
  16   2   1        2.15       -6.34     14.65 o 
  18   2   1      747.56      805.04     21.07 o 
  20   2   1      125.88       89.50     17.88 o 
  22   2   1       68.05       97.66     20.03 o 
  24   2   1        0.06        6.01     37.21 o 
  26   2   1       11.27        6.77     39.47 o 
  28   2   1       66.02       91.35     41.73 o 
 -27   3   1       62.55      104.13     36.84 o 
 -25   3   1        0.10        3.76     30.82 o 
 -23   3   1       63.26       27.07     33.46 o 
 -21   3   1       17.26       45.48     34.96 o 
 -19   3   1      203.99      168.80     36.09 o 
 -17   3   1      441.27      394.05     14.22 o 
 -15   3   1        1.02        0.36      9.30 o 
 -13   3   1      293.82      295.17      9.40 o 
 -11   3   1      117.69      137.12     25.75 o 
  -9   3   1     3984.48     3721.54     21.12 o 
  -7   3   1     9901.05     9523.06     55.91 o 
  -5   3   1       98.64      106.60      6.26 o 
  -3   3   1     1072.23     1056.21      8.84 o 
  -1   3   1      674.90      716.33     11.64 o 
   1   3   1        0.48        1.67      5.38 o 
   3   3   1       14.04       13.11      7.92 o 
   5   3   1      417.36      513.22     11.32 o 
   7   3   1     8711.38     9078.70     91.30 o 
   9   3   1     1242.75     1209.51     24.23 o 
  11   3   1      296.83      318.07      8.19 o 
  13   3   1        0.65       -0.12      8.10 o 
  15   3   1      538.32      520.59     10.15 o 
  17   3   1       99.53       94.14     14.13 o 
  19   3   1       77.42       56.39     31.58 o 
  21   3   1      836.02      880.31     45.88 o 
  23   3   1       27.24        0.75     34.96 o 
  25   3   1        9.91       35.71     33.46 o 
  27   3   1        0.09       20.30     40.60 o 
 -26   4   1       13.69       25.94     42.85 o 
 -24   4   1        1.78       39.09     41.35 o 
 -22   4   1        4.81      -13.53     39.47 o 
 -20   4   1       87.83       46.24     35.71 o 
 -18   4   1        1.31      -11.65     28.94 o 
 -16   4   1      600.17      564.24     21.62 o 
 -14   4   1      126.68      124.67     17.14 o 
 -12   4   1      742.88      737.01     18.61 o 
 -10   4   1      213.77      241.53     10.80 o 
  -8   4   1        0.08        3.89      8.38 o 
  -6   4   1       37.32       39.45      5.47 o 
  -4   4   1      725.09      737.01     10.87 o 
  -2   4   1     1094.43     1173.02      9.39 o 
   0   4   1     1418.80     1482.97     15.69 o 
   2   4   1     1284.47     1473.35      8.99 o 
   4   4   1     2253.02     2064.76     21.23 o 
   6   4   1      711.07      690.27     12.59 o 
   8   4   1       47.61       32.02     15.96 o 
  10   4   1      707.26      690.60     18.91 o 
  12   4   1        0.08       -1.12     17.30 o 
  14   4   1       29.59       45.80     16.39 o 
  16   4   1      267.30      396.63     39.10 o 
  18   4   1      221.34      244.36     37.97 o 
  20   4   1      104.24      111.65     35.71 o 
  22   4   1        1.80       -1.13     39.85 o 
  24   4   1       25.72       44.36     40.97 o 
 -23   5   1       13.75        3.01     33.83 o 
 -21   5   1       58.26       34.58     40.60 o 
 -19   5   1       82.05       75.93     37.97 o 
 -17   5   1       91.40       95.11     34.96 o 
 -15   5   1      450.29      435.22     26.32 o 
 -13   5   1       53.52       60.48     22.16 o 
 -11   5   1      189.28      165.75     16.68 o 
  -9   5   1      327.32      282.99     15.99 o 
  -7   5   1      192.51      168.83     13.80 o 
  -5   5   1      497.41      491.39      6.94 o 
  -3   5   1      122.79      111.43      6.14 o 
  -1   5   1      103.21      114.23      6.95 o 
   1   5   1      234.74      215.29      9.60 o 
   3   5   1      221.55      218.26      6.00 o 
   5   5   1       66.96       65.50      4.27 o 
   7   5   1      427.29      443.52     19.52 o 
   9   5   1        6.47       -1.64     17.94 o 
  11   5   1       39.42       61.95     17.44 o 
  13   5   1      885.16      891.40     23.58 o 
  15   5   1       10.83       -1.13     36.84 o 
  17   5   1        9.18       11.28     38.34 o 
  19   5   1        7.16        2.26     39.09 o 
  21   5   1       33.40       64.28     32.70 o 
  23   5   1        3.06       14.66     43.98 o 
 -22   6   1        9.08       34.96     40.97 o 
 -20   6   1       32.96       59.77     38.34 o 
 -18   6   1        1.06        3.38     39.85 o 
 -16   6   1      493.52      532.01     40.23 o 
 -14   6   1        0.29       -4.21     21.26 o 
 -12   6   1      190.10      189.07     22.72 o 
 -10   6   1        3.07       19.01     22.25 o 
  -8   6   1        6.74       10.37     20.51 o 
  -6   6   1       13.31        5.29     17.90 o 
  -4   6   1       48.98       66.52     17.43 o 
  -2   6   1       92.61      104.35     10.45 o 
   0   6   1      105.89      106.62     10.80 o 
   2   6   1      645.41      644.77     12.42 o 
   4   6   1      299.74      280.38     19.30 o 
   6   6   1       28.92       23.47     19.15 o 
   8   6   1        2.13       -2.26     18.91 o 
  10   6   1      145.48      142.56     20.02 o 
  12   6   1       26.55       56.76     31.20 o 
  14   6   1      275.75      290.98     38.72 o 
  16   6   1       19.36       43.98     32.33 o 
  18   6   1       68.08       80.44     32.70 o 
  20   6   1        0.15       19.17     34.96 o 
 -17   7   1        4.97      -16.92     33.46 o 
 -15   7   1      131.53      136.46     33.08 o 
 -13   7   1       72.76       77.44     34.58 o 
 -11   7   1       50.09       60.66     23.47 o 
  -9   7   1       76.46       69.86     23.75 o 
  -7   7   1       72.12       69.59     21.76 o 
  -5   7   1      151.42      133.69     18.66 o 
  -3   7   1      354.66      356.47     19.84 o 
  -1   7   1       32.46       10.08     29.07 o 
   1   7   1      306.27      318.52     32.08 o 
   3   7   1      191.26      174.81     18.50 o 
   5   7   1       41.97       44.72     18.39 o 
   7   7   1      309.91      336.43     20.97 o 
   9   7   1      129.56      106.96     20.39 o 
  11   7   1       19.58        3.38     29.70 o 
  13   7   1       56.63       78.19     31.20 o 
  15   7   1       46.50       70.29     39.85 o 
  17   7   1        9.26        1.88     34.21 o 
 -12   8   1      103.22       94.73     34.21 o 
 -10   8   1        5.50       -7.94     24.82 o 
  -8   8   1      115.64      125.18     44.36 o 
  -6   8   1       32.66       18.42     38.72 o 
  -4   8   1       43.51       22.93     43.98 o 
  -2   8   1       11.02       -6.01     45.86 o 
   0   8   1        3.82        6.13     29.86 o 
   2   8   1        1.30       18.72     33.76 o 
   4   8   1       33.38       69.13     30.48 o 
   6   8   1        6.12       37.85     33.06 o 
   8   8   1       55.31       70.20     24.92 o 
  10   8   1        8.26        8.65     31.58 o 
 -30   0   2      112.79      116.91     33.08 o 
 -28   0   2        6.96      -23.68     29.32 o 
 -26   0   2       29.08       25.94     30.82 o 
 -24   0   2      260.76      280.08     31.96 o 
 -22   0   2        5.11       -7.52     26.69 o 
 -20   0   2      584.83      620.06     30.08 o 
 -18   0   2     1683.35     1642.86     35.75 o 
 -16   0   2     3358.64     3396.22     71.21 o 
 -14   0   2       26.30       37.59     32.33 o 
 -12   0   2     5812.99     5593.52     49.88 o 
 -10   0   2      211.06      284.38     15.71 o 
  -8   0   2       59.71       37.34     12.49 o 
  -6   0   2     7260.95     7077.73     39.99 o 
  -4   0   2     2734.11     2463.43     19.31 o 
   2   0   2      311.45      383.28     10.22 o 
   4   0   2    30225.55    29060.57    306.43 o 
   6   0   2      872.99      870.47      8.50 o 
   8   0   2     1007.61     1004.77     13.33 o 
  10   0   2        3.70       12.49     10.98 o 
  12   0   2     8982.00     9565.12     95.74 o 
  14   0   2     3229.78     3417.71     26.13 o 
  16   0   2      106.18       71.49     13.83 o 
  18   0   2        5.76        2.26     25.19 o 
  20   0   2       19.23        4.13     26.69 o 
  22   0   2     1288.81     1408.19     42.50 o 
  24   0   2       85.71       81.95     29.32 o 
  26   0   2      243.26      231.20     35.71 o 
  28   0   2       22.01       26.69     36.46 o 
 -29   1   2        7.68      -10.90     36.09 o 
 -27   1   2       48.74       93.57     21.95 o 
 -25   1   2      153.76      192.26     20.84 o 
 -23   1   2      199.44      145.02     20.23 o 
 -21   1   2       24.94        5.46     18.48 o 
 -19   1   2       11.89       33.07     17.22 o 
 -17   1   2      542.08      597.65     16.89 o 
 -15   1   2      822.03      945.80     20.36 o 
 -13   1   2     2589.50     2929.60     29.25 o 
 -11   1   2        0.41       20.84     14.23 o 
  -9   1   2    13210.31    12731.38     31.00 o 
  -7   1   2    14310.04    14332.46     49.79 o 
  -5   1   2      167.53      139.57      7.18 o 
  -3   1   2      464.34      462.46      6.04 o 
  -1   1   2    18401.57    17188.50     96.18 o 
   1   1   2     5878.10     5594.29     31.62 o 
   3   1   2     9796.38     9300.31     31.98 o 
   5   1   2     6484.37     6314.33     20.78 o 
   7   1   2     7235.28     7134.61     18.20 o 
   9   1   2     5877.63     6120.52     32.46 o 
  11   1   2       71.57       85.11     12.12 o 
  13   1   2      927.13      735.83     53.79 o 
  15   1   2     1334.57     1029.59     48.52 o 
  17   1   2     1824.20     1960.06     28.97 o 
  19   1   2        1.98        7.21     18.69 o 
  21   1   2       19.29       30.41     20.31 o 
  23   1   2      286.61      274.19     22.80 o 
  25   1   2        0.05       18.85     21.92 o 
  27   1   2        6.12       30.07     37.59 o 
 -28   2   2        5.04        2.26     31.20 o 
 -26   2   2       43.18       65.41     38.72 o 
 -24   2   2      293.33      300.09     20.14 o 
 -22   2   2      363.65      332.88     19.87 o 
 -20   2   2      606.79      626.11     22.56 o 
 -18   2   2       72.60       84.77     11.67 o 
 -16   2   2        2.91        3.70     12.60 o 
 -14   2   2        1.49        3.62     11.67 o 
 -12   2   2     1451.17     1505.78     29.92 o 
 -10   2   2     1113.20     1128.60     47.03 o 
  -8   2   2      115.65      135.90     10.21 o 
  -6   2   2     2557.87     2401.22     18.23 o 
  -4   2   2     8624.40     8427.46     35.98 o 
  -2   2   2     7183.13     7125.65     23.54 o 
   0   2   2     5967.35     5823.82     35.45 o 
   2   2   2      777.62      677.47     13.96 o 
   4   2   2     2296.51     2278.61     15.01 o 
   6   2   2      457.30      444.35      7.68 o 
   8   2   2      430.59      438.21      5.77 o 
  10   2   2      708.82      759.71     10.71 o 
  12   2   2       18.69       14.33      9.42 o 
  14   2   2       60.72       47.88     15.12 o 
  16   2   2      322.06      267.01     17.70 o 
  18   2   2      618.16      595.55     26.13 o 
  20   2   2       68.12       77.97     19.10 o 
  22   2   2       15.00        9.48     19.86 o 
  24   2   2        5.28       15.41     37.21 o 
  26   2   2       50.14        6.77     32.33 o 
 -27   3   2        9.87      -15.41     38.72 o 
 -25   3   2        6.96       -4.51     39.47 o 
 -23   3   2       94.60       89.84     33.46 o 
 -21   3   2       70.66       69.17     34.21 o 
 -19   3   2      502.22      536.05     16.13 o 
 -17   3   2       10.93       10.57     10.26 o 
 -15   3   2       18.46       15.89      8.33 o 
 -13   3   2      353.53      367.35     17.54 o 
 -11   3   2      556.51      565.95     29.71 o 
  -9   3   2      222.45      250.21     14.47 o 
  -7   3   2     1071.83     1086.53     12.97 o 
  -5   3   2    10326.35    10650.40    101.23 o 
  -3   3   2     1465.49     1650.22     13.39 o 
  -1   3   2      359.40      372.23      8.35 o 
   1   3   2      297.87      306.85      8.80 o 
   3   3   2      134.40      136.20      8.27 o 
   5   3   2     3192.19     3167.87     28.01 o 
   7   3   2      637.36      638.68     25.32 o 
   9   3   2       45.40       45.84      5.35 o 
  11   3   2     1344.24     1324.13     19.89 o 
  13   3   2      177.59      190.90     13.29 o 
  15   3   2      208.95      212.16     14.75 o 
  17   3   2      677.85      600.73     43.81 o 
  19   3   2        0.27       16.16     34.21 o 
  21   3   2        5.58        7.89     35.33 o 
  23   3   2       21.47       16.16     39.47 o 
  25   3   2       12.59       21.05     40.97 o 
 -26   4   2        3.21      -30.82     42.48 o 
 -24   4   2      195.22      230.07     40.98 o 
 -22   4   2        1.33        1.50     34.21 o 
 -20   4   2      284.50      290.61     33.84 o 
 -18   4   2      150.78      125.49     22.25 o 
 -16   4   2     1649.75     1605.87     29.93 o 
 -14   4   2        3.06       14.85     20.20 o 
 -12   4   2      297.92      281.52     17.14 o 
 -10   4   2      543.92      604.59     12.94 o 
  -8   4   2      322.00      326.00     14.09 o 
  -6   4   2     1251.96     1218.03     20.04 o 
  -4   4   2     4630.50     4728.87     16.45 o 
  -2   4   2     1983.01     2138.52     19.59 o 
   0   4   2      142.67      122.09      9.97 o 
   2   4   2     1673.25     1587.12     11.67 o 
   4   4   2      677.64      637.83     12.33 o 
   6   4   2      192.69      175.75     16.12 o 
   8   4   2        7.41        8.86     15.64 o 
  10   4   2      118.96      117.46     16.08 o 
  12   4   2        0.05        9.83     14.38 o 
  14   4   2        0.59       11.65     35.33 o 
  16   4   2      992.12     1003.38     44.75 o 
  18   4   2      342.15      305.65     40.98 o 
  20   4   2        5.99        1.13     38.34 o 
  22   4   2       49.66       88.71     34.21 o 
  24   4   2        1.50      -15.79     44.36 o 
 -25   5   2        1.11      -27.06     41.72 o 
 -23   5   2       15.35        1.88     37.21 o 
 -21   5   2       15.11        0.38     31.20 o 
 -19   5   2      234.32      205.64     36.47 o 
 -17   5   2       26.21       21.05     36.84 o 
 -15   5   2      473.64      505.57     19.94 o 
 -13   5   2      474.40      470.40     19.25 o 
 -11   5   2       61.70       80.48     16.94 o 
  -9   5   2     1706.50     1765.92     21.72 o 
  -7   5   2      167.66      176.97     14.72 o 
  -5   5   2      854.64      927.75     18.10 o 
  -3   5   2      306.32      333.21      9.94 o 
  -1   5   2     2245.01     2205.61     25.10 o 
   1   5   2      241.23      211.64     10.23 o 
   3   5   2        0.01        1.63      5.45 o 
   5   5   2      143.00      151.59      4.29 o 
   7   5   2       70.78      101.05     18.56 o 
   9   5   2      452.64      466.76     19.13 o 
  11   5   2       35.63       33.51     17.00 o 
  13   5   2      534.29      493.31     39.10 o 
  15   5   2      117.68      115.41     34.96 o 
  17   5   2        0.03       -3.76     31.20 o 
  19   5   2        2.50       34.96     33.83 o 
  21   5   2        7.20        7.52     39.85 o 
 -22   6   2       13.11       -3.01     39.09 o 
 -20   6   2      135.09      184.20     43.23 o 
 -18   6   2      455.79      426.35     37.97 o 
 -16   6   2       45.07       43.98     36.46 o 
 -14   6   2       64.66       61.95     24.15 o 
 -12   6   2      375.84      324.45     17.96 o 
 -10   6   2        5.43       -1.09     15.60 o 
  -8   6   2       41.08       50.68     14.56 o 
  -6   6   2        0.13       -2.69     13.27 o 
  -4   6   2      107.59       99.48     19.83 o 
  -2   6   2      701.99      714.02     13.77 o 
   0   6   2       93.60       91.49     11.05 o 
   2   6   2       61.19       88.20      9.75 o 
   4   6   2      637.20      585.04     21.49 o 
   6   6   2       74.68      112.02     19.30 o 
   8   6   2        2.37       -0.53     18.15 o 
  10   6   2       84.92       73.86     19.32 o 
  12   6   2      371.21      416.91     30.79 o 
  14   6   2       18.00       51.87     32.70 o 
  16   6   2       27.65       44.36     40.22 o 
  18   6   2       13.32       -7.14     39.09 o 
  20   6   2        0.42       -8.27     38.34 o 
 -19   7   2        0.99       44.36     34.58 o 
 -17   7   2       97.46      111.65     38.72 o 
 -15   7   2        8.91       20.67     35.71 o 
 -13   7   2       12.20       10.10     23.71 o 
 -11   7   2        7.95        9.98     23.73 o 
  -9   7   2       27.17       16.85     22.39 o 
  -7   7   2       49.31       48.10     21.76 o 
  -5   7   2       34.88       33.59     20.42 o 
  -3   7   2       65.28       33.76     19.44 o 
  -1   7   2       85.51       75.56     39.10 o 
   1   7   2       17.98       25.12     30.05 o 
   3   7   2      201.04      221.68     20.05 o 
   5   7   2      165.17      204.72     20.16 o 
   7   7   2       12.08        8.45     19.40 o 
   9   7   2       75.90       45.92     27.55 o 
  11   7   2      109.59      121.69     27.82 o 
  13   7   2      192.78      205.63     38.72 o 
  15   7   2        8.94       36.46     39.85 o 
 -12   8   2        1.65       -9.02     30.45 o 
 -10   8   2       17.57        7.14     23.29 o 
  -8   8   2       22.13       66.91     46.24 o 
  -6   8   2        3.12       27.06     42.48 o 
  -4   8   2        7.59       17.67     40.60 o 
  -2   8   2        0.42       18.04     46.99 o 
   0   8   2        0.95       40.22     51.50 o 
   2   8   2        7.13       30.82     43.98 o 
   4   8   2        2.23      -26.31     48.49 o 
   6   8   2       19.67       41.73     53.00 o 
   8   8   2        3.95        8.15     26.69 o 
  10   8   2       41.07       43.98     31.20 o 
 -31   1   3        4.08       20.67     38.72 o 
 -29   1   3        2.16        5.64     36.46 o 
 -27   1   3        0.83       16.66     20.92 o 
 -25   1   3       77.93       68.74     19.96 o 
 -23   1   3      345.35      306.32     20.12 o 
 -21   1   3      349.45      305.04     17.58 o 
 -19   1   3       46.06       40.25     15.06 o 
 -17   1   3      247.28      278.44     12.42 o 
 -15   1   3     3754.70     3983.27     23.68 o 
 -13   1   3     4034.08     4419.48     33.02 o 
 -11   1   3     1398.11     1426.91     19.95 o 
  -9   1   3      160.48      174.98     11.63 o 
  -7   1   3     5346.53     5433.20     18.60 o 
  -5   1   3      219.79      244.91     25.66 o 
  -3   1   3    57818.02    59654.89    143.15 o 
  -1   1   3    14167.50    12896.97     94.23 o 
   1   1   3    42044.89    42638.03    139.38 o 
   3   1   3    13379.54    13104.93    119.76 o 
   5   1   3      560.81      573.64     10.80 o 
   7   1   3     3399.25     3371.63     26.80 o 
   9   1   3       97.93       98.87     10.58 o 
  11   1   3     1317.94     1404.60     17.83 o 
  13   1   3      333.03      369.56     18.70 o 
  15   1   3       40.24       28.98     17.79 o 
  17   1   3     1714.50     1717.55     28.10 o 
  19   1   3        7.74       13.28     20.58 o 
  21   1   3       34.09       53.52     21.31 o 
  23   1   3       87.53       88.14     21.37 o 
  25   1   3       48.63       46.27     24.11 o 
  27   1   3       42.81       39.09     34.58 o 
 -30   2   3        0.20       16.54     34.58 o 
 -28   2   3        0.45        3.01     38.72 o 
 -26   2   3       49.23       34.21     34.21 o 
 -24   2   3      200.83      188.41     18.67 o 
 -22   2   3       96.47      124.48     16.59 o 
 -20   2   3       38.14       10.23     15.05 o 
 -18   2   3        1.12       -1.54     13.76 o 
 -16   2   3       20.82       17.17     13.45 o 
 -14   2   3      133.29      124.56     19.60 o 
 -12   2   3      695.80      655.24     19.65 o 
 -10   2   3     3870.47     3825.17     29.59 o 
  -8   2   3      189.75      159.37      7.15 o 
  -6   2   3      527.76      570.24      6.93 o 
  -4   2   3       14.02        9.49      4.86 o 
  -2   2   3    46966.57    48945.11    124.06 o 
   0   2   3     1534.07     1570.83     15.14 o 
   2   2   3     1368.59     1257.75     15.88 o 
   4   2   3     4086.81     3769.38     12.03 o 
   6   2   3        9.11       12.04      6.79 o 
   8   2   3      369.25      394.52      9.84 o 
  10   2   3      188.67      168.34      9.38 o 
  12   2   3     2169.78     2236.28     27.93 o 
  14   2   3        2.82        7.60     16.45 o 
  16   2   3     1463.86     1390.07     33.29 o 
  18   2   3      136.57      118.08     18.12 o 
  20   2   3      805.24      736.96     23.21 o 
  22   2   3       82.45      138.71     38.72 o 
  24   2   3        0.10      -27.82     35.71 o 
  26   2   3       12.10       26.31     40.60 o 
 -29   3   3       20.21       16.54     36.84 o 
 -27   3   3        1.40        4.51     40.22 o 
 -25   3   3       25.92       26.31     33.46 o 
 -23   3   3      107.71       65.79     37.97 o 
 -21   3   3      750.23      821.12     31.00 o 
 -19   3   3     1293.59     1276.08     33.83 o 
 -17   3   3       27.62       23.41     10.42 o 
 -15   3   3      305.15      275.39     10.41 o 
 -13   3   3     1529.64     1570.39     68.86 o 
 -11   3   3      542.12      497.37     24.76 o 
  -9   3   3     6162.43     5863.40    273.00 o 
  -7   3   3      111.24      121.07      5.65 o 
  -5   3   3     6308.77     6530.21     20.81 o 
  -3   3   3     2356.23     2213.77     11.49 o 
  -1   3   3      542.60      462.07      9.11 o 
   1   3   3       85.12      105.54      7.57 o 
   3   3   3        2.19        3.02      6.95 o 
   5   3   3        9.89        5.87      8.06 o 
   7   3   3      253.48      291.25     12.17 o 
   9   3   3     2411.42     2446.48     17.74 o 
  11   3   3      235.14      220.66     10.80 o 
  13   3   3       62.07       44.64     12.71 o 
  15   3   3        3.14        1.15     14.33 o 
  17   3   3       70.28       80.76     15.96 o 
  19   3   3     1570.55     1635.57     51.16 o 
  21   3   3       32.33       57.14     36.09 o 
  23   3   3       30.37       46.24     36.09 o 
  25   3   3       21.44       27.07     43.23 o 
 -26   4   3       22.29       46.61     36.09 o 
 -24   4   3      431.54      456.80     40.60 o 
 -22   4   3       37.07       33.83     39.47 o 
 -20   4   3      399.65      441.75     28.15 o 
 -18   4   3        2.66       -5.84     22.21 o 
 -16   4   3     2536.23     2458.76     59.66 o 
 -14   4   3        6.06       -2.26     30.07 o 
 -12   4   3      285.87      292.15     14.61 o 
 -10   4   3      816.02      800.44     23.51 o 
  -8   4   3      189.74      198.53     19.49 o 
  -6   4   3      667.66      621.41     10.08 o 
  -4   4   3      715.59      795.29     10.21 o 
  -2   4   3      167.76      212.26     11.48 o 
   0   4   3       21.96       22.34      5.05 o 
   2   4   3      329.87      353.96      9.99 o 
   4   4   3      638.57      640.93      8.90 o 
   6   4   3      554.34      529.75     11.80 o 
   8   4   3      522.46      551.97     20.92 o 
  10   4   3      484.28      402.46     23.93 o 
  12   4   3        2.81       -6.69     24.19 o 
  14   4   3      399.62      396.65     39.48 o 
  16   4   3      173.88      203.38     37.59 o 
  18   4   3      124.89      121.80     34.58 o 
  20   4   3        0.23        6.01     36.84 o 
  22   4   3        6.74        1.13     42.48 o 
  24   4   3       38.65       42.48     43.61 o 
 -25   5   3       82.45      114.65     44.73 o 
 -23   5   3        0.04        1.50     41.72 o 
 -21   5   3       26.43       26.69     40.22 o 
 -19   5   3       16.54       -0.87     24.61 o 
 -17   5   3       43.46       16.49     18.35 o 
 -15   5   3      418.33      392.44     19.93 o 
 -13   5   3     1539.14     1555.32     23.54 o 
 -11   5   3      367.82      345.13     22.19 o 
  -9   5   3      508.62      469.79     27.45 o 
  -7   5   3       34.93       31.14      5.69 o 
  -5   5   3      171.99      178.84      9.75 o 
  -3   5   3        3.87        2.21     10.63 o 
  -1   5   3      810.98      814.60     14.52 o 
   1   5   3      593.01      584.71     17.73 o 
   3   5   3       62.83       50.06      8.09 o 
   5   5   3     1792.86     1645.99     17.53 o 
   7   5   3      336.57      306.41     17.93 o 
   9   5   3       94.70       88.93     26.64 o 
  11   5   3      166.86      163.41     25.25 o 
  13   5   3      102.83      118.27     28.81 o 
  15   5   3       29.44       31.20     34.58 o 
  17   5   3        1.57       -2.63     39.47 o 
  19   5   3       35.57       38.34     42.10 o 
  21   5   3        0.44        7.52     43.60 o 
 -22   6   3       11.45        7.89     36.09 o 
 -20   6   3       30.30       51.87     40.97 o 
 -18   6   3        8.63       19.55     36.46 o 
 -16   6   3      105.27      109.09     19.03 o 
 -14   6   3       14.16        8.82     18.09 o 
 -12   6   3        1.77       -6.04     17.05 o 
 -10   6   3       91.97       74.92     16.20 o 
  -8   6   3        4.58       12.22     14.72 o 
  -6   6   3      256.40      254.39     14.87 o 
  -4   6   3      794.79      749.01     12.32 o 
  -2   6   3      225.60      250.30     13.27 o 
   0   6   3        8.35        8.18     11.04 o 
   2   6   3     1024.52     1026.78     26.26 o 
   4   6   3       48.08       43.71     23.02 o 
   6   6   3        8.91       10.91     22.86 o 
   8   6   3        2.16       -9.17     23.97 o 
  10   6   3        0.19        2.69     25.26 o 
  12   6   3       43.44       31.18     24.55 o 
  14   6   3        0.03       -6.77     36.84 o 
  16   6   3      209.76      260.52     40.98 o 
  18   6   3       85.59       83.08     42.85 o 
 -19   7   3       12.95       -5.26     34.21 o 
 -17   7   3       97.95      123.68     40.22 o 
 -15   7   3       93.96      105.63     37.22 o 
 -13   7   3       59.91       45.30     25.37 o 
 -11   7   3       47.37       64.90     24.74 o 
  -9   7   3      105.33       92.13     22.52 o 
  -7   7   3      240.82      224.27     23.02 o 
  -5   7   3       77.08       71.06     21.30 o 
  -3   7   3      190.35      160.52     44.36 o 
  -1   7   3      123.50      140.59     50.75 o 
   1   7   3       33.87       53.67     21.18 o 
   3   7   3        4.19        5.93     22.44 o 
   5   7   3      124.41      171.02     25.72 o 
   7   7   3       23.26       -5.47     23.85 o 
   9   7   3       68.54       60.65     26.06 o 
  11   7   3       51.53       56.21     29.14 o 
  13   7   3        0.38      -13.16     37.97 o 
  15   7   3       12.79       14.66     39.09 o 
 -12   8   3       34.05       24.32     25.18 o 
 -10   8   3       28.34       -2.72     24.47 o 
  -8   8   3        0.00      -10.90     45.11 o 
  -6   8   3       16.04      -25.56     48.12 o 
  -4   8   3       55.40       84.20     49.62 o 
  -2   8   3       18.49       39.47     40.97 o 
   0   8   3       38.09       10.90     53.38 o 
   2   8   3      287.16      313.91     48.12 o 
   4   8   3       37.59       17.67     43.23 o 
   6   8   3       17.54      -37.59     44.36 o 
   8   8   3        5.33        7.46     24.76 o 
 -30   0   4        0.04        3.01     30.07 o 
 -28   0   4       18.07       -3.76     29.32 o 
 -26   0   4      379.00      350.77     33.46 o 
 -24   0   4      332.72      352.27     29.70 o 
 -22   0   4      145.62      212.16     28.01 o 
 -20   0   4      132.42      100.75     35.71 o 
 -18   0   4      155.05      105.26     33.46 o 
 -16   0   4     7981.54     7846.04     65.39 o 
 -14   0   4     8121.61     8800.45     48.62 o 
 -12   0   4     1225.79     1193.30     21.68 o 
 -10   0   4     1044.57      960.02     31.99 o 
  -8   0   4       14.27       18.50     16.05 o 
  -6   0   4    14770.08    14203.84    263.61 o 
  -4   0   4       39.05       81.39     12.90 o 
  -2   0   4     2529.79     2777.69     83.47 o 
   0   0   4    91630.61    98452.96    739.48 o 
   2   0   4    29800.24    28859.65    346.82 o 
   4   0   4     3383.53     3384.06     24.06 o 
   6   0   4     7027.23     7048.06     82.52 o 
   8   0   4        6.34        1.64     11.13 o 
  10   0   4      500.58      438.46     28.20 o 
  12   0   4     2840.35     2611.38     39.92 o 
  14   0   4       44.70       48.12     27.44 o 
  16   0   4       19.45       -0.75     28.94 o 
  18   0   4       42.69       37.97     27.44 o 
  20   0   4        1.33        6.01     31.58 o 
  22   0   4      110.56      113.53     34.58 o 
  24   0   4       19.25        0.75     34.21 o 
  26   0   4       18.98       11.65     32.33 o 
 -31   1   4        2.76       -8.27     33.46 o 
 -29   1   4       90.36      113.85     21.83 o 
 -27   1   4       80.21      105.96     20.85 o 
 -25   1   4       35.45       44.84     20.58 o 
 -23   1   4      145.26      128.62     17.28 o 
 -21   1   4       18.13       14.87     17.78 o 
 -19   1   4       37.26       38.44     16.16 o 
 -17   1   4     1303.40     1489.69     20.54 o 
 -15   1   4        5.63       27.46     21.89 o 
 -13   1   4       78.72       84.63     20.45 o 
 -11   1   4        0.84       11.79     15.37 o 
  -9   1   4        0.18        8.86      9.86 o 
  -7   1   4     5096.26     4491.18     15.57 o 
  -5   1   4     7995.46     8093.45     24.38 o 
  -3   1   4    14710.14    14394.17     77.11 o 
  -1   1   4     5130.93     4564.90     22.09 o 
   1   1   4      232.28      205.53      8.50 o 
   3   1   4       83.52       81.65      9.81 o 
   5   1   4      821.34      864.59     10.23 o 
   7   1   4       26.89       28.59      8.94 o 
   9   1   4       72.64       69.46      6.99 o 
  11   1   4      541.47      540.62     14.75 o 
  13   1   4     1487.54     1464.06     27.28 o 
  15   1   4      414.28      395.90     21.41 o 
  17   1   4      194.30      191.38     20.65 o 
  19   1   4      419.29      444.68     23.74 o 
  21   1   4      232.13      240.77     23.66 o 
  23   1   4       51.40       44.34     22.76 o 
  25   1   4        0.12       -6.21     22.16 o 
 -30   2   4       20.87      -18.04     37.97 o 
 -28   2   4       84.61       84.96     32.33 o 
 -26   2   4       21.83        0.75     29.70 o 
 -24   2   4       60.18       40.57     16.04 o 
 -22   2   4      211.94      215.44     16.42 o 
 -20   2   4      576.38      565.73     15.26 o 
 -18   2   4      729.07      690.50     56.41 o 
 -16   2   4       36.34       25.38     20.83 o 
 -14   2   4       56.53       49.83     19.38 o 
 -12   2   4     1765.21     1752.95     25.97 o 
 -10   2   4      374.62      357.04     12.15 o 
  -8   2   4      336.44      331.88      8.34 o 
  -6   2   4    12461.44    11978.41     51.12 o 
  -4   2   4       68.64       70.56      6.94 o 
  -2   2   4    14247.26    14414.76     28.38 o 
   0   2   4      114.87       85.98     12.06 o 
   2   2   4     1088.81     1077.33     10.25 o 
   4   2   4       52.20       67.36      7.70 o 
   6   2   4     1386.44     1495.30     13.37 o 
   8   2   4      567.93      549.03     13.46 o 
  10   2   4       64.81       44.59     13.18 o 
  12   2   4      599.02      666.45     16.93 o 
  14   2   4      151.94      152.80     17.64 o 
  16   2   4      645.80      667.81     22.32 o 
  18   2   4       72.91       70.75     19.06 o 
  20   2   4       19.94       20.14     19.68 o 
  22   2   4       80.93       35.34     31.20 o 
  24   2   4        4.84       32.33     37.97 o 
 -29   3   4        7.09      -12.78     42.10 o 
 -27   3   4        6.78       31.20     31.95 o 
 -25   3   4       71.59      103.38     38.72 o 
 -23   3   4       59.15       37.25     28.77 o 
 -21   3   4        0.08      -21.13     25.85 o 
 -19   3   4      805.57      767.88     17.09 o 
 -17   3   4        0.35        1.92     11.24 o 
 -15   3   4       33.93       39.47     30.07 o 
 -13   3   4     1035.06      944.27     11.05 o 
 -11   3   4     1122.18     1209.20     21.12 o 
  -9   3   4     2822.48     2683.31     30.18 o 
  -7   3   4       25.83       28.93      5.75 o 
  -5   3   4     3775.37     3721.17     35.10 o 
  -3   3   4     2817.91     2861.32     13.05 o 
  -1   3   4      100.74      115.25     12.98 o 
   1   3   4       20.54       13.88     18.04 o 
   3   3   4      703.97      804.47     11.43 o 
   5   3   4     1406.04     1322.97     22.57 o 
   7   3   4       27.32       51.39      8.87 o 
   9   3   4     1289.09     1360.52     29.55 o 
  11   3   4      135.54      173.88      9.85 o 
  13   3   4      124.25      126.14     14.22 o 
  15   3   4        7.19       -7.14     15.62 o 
  17   3   4        0.42       13.16     38.34 o 
  19   3   4       44.18       87.96     38.34 o 
  21   3   4       28.31       30.45     39.85 o 
  23   3   4       28.78      -11.65     42.48 o 
 -28   4   4       17.58       40.97     42.10 o 
 -26   4   4        5.39        0.38     35.33 o 
 -24   4   4       46.66       50.88     27.07 o 
 -22   4   4        0.53      -10.31     22.74 o 
 -20   4   4       46.00       43.07     25.48 o 
 -18   4   4       42.10        6.39     36.84 o 
 -16   4   4     1280.82     1286.45     41.00 o 
 -14   4   4      251.18      303.77     33.08 o 
 -12   4   4      815.08      755.10     31.03 o 
 -10   4   4      321.95      314.26     13.57 o 
  -8   4   4      287.23      265.73     20.40 o 
  -6   4   4       50.36       82.70      8.73 o 
  -4   4   4     1403.73     1424.04     12.70 o 
  -2   4   4      410.51      355.97     12.91 o 
   0   4   4      764.31      727.84     16.88 o 
   2   4   4      154.48      141.90      7.27 o 
   4   4   4       26.00       36.55      7.96 o 
   6   4   4      451.57      444.82     11.22 o 
   8   4   4        1.51        0.57      8.72 o 
  10   4   4      207.57      162.63     25.83 o 
  12   4   4       31.65       33.60     25.64 o 
  14   4   4      101.38      102.47     27.66 o 
  16   4   4      220.13      208.27     33.46 o 
  18   4   4       42.00       54.13     39.85 o 
  20   4   4        2.35       66.91     42.85 o 
  22   4   4       35.15      -19.55     43.23 o 
 -25   5   4        3.67      -12.78     43.60 o 
 -23   5   4       32.24       54.13     42.10 o 
 -21   5   4      144.94      162.91     31.95 o 
 -19   5   4       22.74       35.52     19.09 o 
 -17   5   4      315.40      368.15     20.04 o 
 -15   5   4       37.89       53.53     28.57 o 
 -13   5   4      369.26      369.36     24.28 o 
 -11   5   4       64.97       60.83     21.07 o 
  -9   5   4      110.50      116.58     21.56 o 
  -7   5   4       13.65       12.37      8.68 o 
  -5   5   4       92.43       88.68     10.66 o 
  -3   5   4      610.05      558.30     14.17 o 
  -1   5   4       90.94       76.91     13.12 o 
   1   5   4       76.72       87.49      7.34 o 
   3   5   4      195.28      201.91     14.77 o 
   5   5   4        0.00      -11.11     23.97 o 
   7   5   4      378.97      357.64     25.66 o 
   9   5   4        4.96        0.36     27.31 o 
  11   5   4      409.01      397.74     25.92 o 
  13   5   4      430.89      448.72     28.95 o 
  15   5   4       55.27       46.61     38.34 o 
  17   5   4        3.34        8.27     34.21 o 
  19   5   4      170.96      240.59     44.74 o 
  21   5   4        8.50       17.67     45.11 o 
 -22   6   4      232.60      208.27     36.47 o 
 -20   6   4       29.54       14.84     25.03 o 
 -18   6   4      450.89      454.55     27.88 o 
 -16   6   4       69.33       82.33     19.89 o 
 -14   6   4      629.33      592.01     20.45 o 
 -12   6   4      162.16      157.10     17.79 o 
 -10   6   4      136.05      138.28     20.55 o 
  -8   6   4       17.75       13.41     21.99 o 
  -6   6   4        2.50       -4.10     18.92 o 
  -4   6   4        6.50        7.51     11.74 o 
  -2   6   4       14.90       -6.62     12.68 o 
   0   6   4       99.09      103.66     19.21 o 
   2   6   4     1689.25     1671.50     31.41 o 
   4   6   4      108.58      105.52     23.72 o 
   6   6   4        0.84       10.26     24.20 o 
   8   6   4        0.79       -0.25     25.55 o 
  10   6   4      370.34      369.78     28.68 o 
  12   6   4       32.48       25.05     29.85 o 
  14   6   4       39.67       73.89     30.62 o 
  16   6   4       14.20       37.97     34.21 o 
  18   6   4        7.29       18.42     43.98 o 
 -19   7   4      146.99      141.35     35.34 o 
 -17   7   4        9.03       25.56     38.72 o 
 -15   7   4        0.02      -18.66     24.29 o 
 -13   7   4      128.59       92.94     24.89 o 
 -11   7   4       41.90       26.59     23.99 o 
  -9   7   4       56.42       29.90     22.71 o 
  -7   7   4       18.99       26.01     22.71 o 
  -5   7   4        0.30       -1.35     21.02 o 
  -3   7   4       35.98       25.56     49.62 o 
  -1   7   4       52.86       71.05     50.00 o 
   1   7   4       24.89       31.53     21.49 o 
   3   7   4       90.88      103.23     31.76 o 
   5   7   4      137.47      120.26     23.77 o 
   7   7   4        9.56       -3.97     27.23 o 
   9   7   4        7.28        9.82     26.91 o 
  11   7   4       39.12       36.90     29.88 o 
  13   7   4       13.31       21.63     31.03 o 
 -12   8   4       16.42       11.06     25.35 o 
 -10   8   4       38.09       48.87     47.36 o 
  -8   8   4        1.81       24.81     44.73 o 
  -6   8   4       51.09       35.71     46.24 o 
  -4   8   4        1.94       26.31     51.50 o 
  -2   8   4       32.54        2.26     44.36 o 
   0   8   4        0.67       31.58     54.51 o 
   2   8   4       14.78       27.44     53.38 o 
   4   8   4       25.90       68.04     51.12 o 
   6   8   4       29.70       50.75     54.88 o 
   8   8   4        1.67        6.15     27.38 o 
 -31   1   5       15.99        3.76     36.09 o 
 -29   1   5      102.51      104.61     21.30 o 
 -27   1   5       55.62       71.35     20.58 o 
 -25   1   5      429.31      417.31     19.96 o 
 -23   1   5        2.82       -7.66     17.22 o 
 -21   1   5      189.26      213.63     18.67 o 
 -19   1   5       54.59       38.89     17.44 o 
 -17   1   5      805.04      787.58     29.15 o 
 -15   1   5       34.38       56.05     17.19 o 
 -13   1   5      358.72      370.19     18.26 o 
 -11   1   5     1293.11     1166.44     28.80 o 
  -9   1   5       19.11       43.38     11.45 o 
  -7   1   5     3837.70     3598.21     32.83 o 
  -5   1   5       24.56       31.82      8.31 o 
  -3   1   5     9564.49     9036.67     23.83 o 
  -1   1   5     8529.97     7940.75     26.06 o 
   1   1   5    12117.77    11601.80     31.17 o 
   3   1   5     1926.73     2093.43     17.43 o 
   5   1   5      193.13      218.33     14.31 o 
   7   1   5     2230.94     2025.74     21.25 o 
   9   1   5     2071.60     2078.23     14.05 o 
  11   1   5        2.17        4.70      6.83 o 
  13   1   5      381.93      338.06     20.55 o 
  15   1   5     2318.50     2255.55     30.86 o 
  17   1   5        3.29       -1.70     19.47 o 
  19   1   5      271.46      270.99     23.57 o 
  21   1   5      190.92      194.88     23.57 o 
  23   1   5        2.56        9.79     24.14 o 
  25   1   5       44.62       62.40     40.97 o 
 -30   2   5       11.22       17.67     39.09 o 
 -28   2   5        1.10        3.38     37.59 o 
 -26   2   5       75.24       83.69     27.24 o 
 -24   2   5        2.75        1.62     15.54 o 
 -22   2   5       84.11       56.86     22.37 o 
 -20   2   5      391.18      346.56     26.33 o 
 -18   2   5        0.01        5.39     23.21 o 
 -16   2   5      920.75      900.73     24.13 o 
 -14   2   5        2.34       -1.31     19.18 o 
 -12   2   5        0.49       -6.41     17.10 o 
 -10   2   5       71.05       91.00      9.24 o 
  -8   2   5      696.78      690.22     10.06 o 
  -6   2   5     4869.03     4591.99     22.07 o 
  -4   2   5        1.86        5.17      7.87 o 
  -2   2   5       89.11       66.66     10.01 o 
   0   2   5    11495.40    12402.35     31.67 o 
   2   2   5     4732.46     5031.92     28.45 o 
   4   2   5     4371.97     4418.15     15.30 o 
   6   2   5      161.82      136.47      6.63 o 
   8   2   5      392.24      361.50     15.31 o 
  10   2   5       98.76       88.69     14.53 o 
  12   2   5      632.83      629.33     17.10 o 
  14   2   5      110.33       99.50     17.96 o 
  16   2   5     1691.02     1663.79     27.72 o 
  18   2   5      498.30      476.89     22.95 o 
  20   2   5      469.00      506.99     24.90 o 
  22   2   5       26.89        9.40     40.22 o 
  24   2   5       93.53       93.60     43.23 o 
 -29   3   5        0.00      -12.78     40.60 o 
 -27   3   5        2.10      -12.50     29.10 o 
 -25   3   5       95.29       68.16     28.38 o 
 -23   3   5      373.03      425.12     39.48 o 
 -21   3   5     1515.33     1527.28     46.65 o 
 -19   3   5      169.93      171.80     39.85 o 
 -17   3   5      428.50      433.89     21.95 o 
 -15   3   5       86.51       92.43      9.94 o 
 -13   3   5      168.80      144.63      9.58 o 
 -11   3   5     1579.17     1580.42     11.74 o 
  -9   3   5     2262.98     2385.04     21.36 o 
  -7   3   5    16206.59    17130.39    105.56 o 
  -5   3   5     1434.55     1146.43     10.06 o 
  -3   3   5     2224.25     2298.29     14.86 o 
  -1   3   5     2095.17     2100.80     40.29 o 
   1   3   5      985.33      951.05     15.08 o 
   3   3   5       78.04       66.97      9.65 o 
   5   3   5      147.67      183.91      9.62 o 
   7   3   5      173.97      157.48     12.41 o 
   9   3   5      191.26      186.78     13.57 o 
  11   3   5      675.21      675.48     26.21 o 
  13   3   5      869.92      921.65     19.28 o 
  15   3   5       38.21       38.59     17.52 o 
  17   3   5        6.02       28.19     32.33 o 
  19   3   5      417.48      430.86     40.98 o 
  21   3   5       34.48       58.64     40.97 o 
  23   3   5       26.95       19.92     41.35 o 
 -28   4   5        0.00      -15.41     39.47 o 
 -26   4   5       89.33       72.98     30.26 o 
 -24   4   5       74.72       64.53     25.62 o 
 -22   4   5      181.69      186.37     26.66 o 
 -20   4   5      170.05      154.13     39.10 o 
 -18   4   5      179.75      157.89     34.21 o 
 -16   4   5       19.28       -3.38     33.46 o 
 -14   4   5      453.91      414.72     31.96 o 
 -12   4   5      196.11      208.45      9.79 o 
 -10   4   5        0.04       -0.82      6.29 o 
  -8   4   5       82.32      110.11      8.41 o 
  -6   4   5      143.14      141.60      9.14 o 
  -4   4   5      217.17      262.91     13.59 o 
  -2   4   5     4367.64     4574.15     36.78 o 
   0   4   5      454.32      453.86     21.00 o 
   2   4   5      285.69      292.86     13.35 o 
   4   4   5      787.26      830.33     28.38 o 
   6   4   5       91.17       59.75     10.90 o 
   8   4   5        4.69        2.96     23.00 o 
  10   4   5     1472.69     1370.87     32.45 o 
  12   4   5      157.18      205.00     25.30 o 
  14   4   5      505.50      529.91     27.20 o 
  16   4   5       57.38       57.89     40.22 o 
  18   4   5       48.43       51.88     33.08 o 
  20   4   5        0.08       -9.77     38.72 o 
  22   4   5        2.36      -15.41     41.72 o 
 -25   5   5        8.35       35.98     30.82 o 
 -23   5   5       78.59       60.51     28.26 o 
 -21   5   5       28.56        3.22     25.64 o 
 -19   5   5      729.26      718.17     29.23 o 
 -17   5   5      178.97      180.82     33.83 o 
 -15   5   5       40.16       48.49     30.82 o 
 -13   5   5        2.62        8.65     28.19 o 
 -11   5   5       26.41       31.00     30.82 o 
  -9   5   5      139.28      147.62     22.08 o 
  -7   5   5        0.44        7.07     11.24 o 
  -5   5   5       43.11       64.42     12.38 o 
  -3   5   5      746.56      699.46     16.26 o 
  -1   5   5     1519.35     1451.03     19.45 o 
   1   5   5       28.75       14.60     14.81 o 
   3   5   5      277.06      277.91     16.43 o 
   5   5   5      102.59      111.03     25.29 o 
   7   5   5       86.59       51.56     23.42 o 
   9   5   5     1257.69     1359.20     56.61 o 
  11   5   5       24.17       22.98     27.99 o 
  13   5   5      745.12      702.09     33.19 o 
  15   5   5       28.60       35.84     28.95 o 
  17   5   5       14.89        3.76     35.71 o 
  19   5   5       24.99       34.21     40.60 o 
 -22   6   5       15.62       22.17     24.15 o 
 -20   6   5       35.36       49.62     27.82 o 
 -18   6   5       73.83       75.56     19.61 o 
 -16   6   5      126.99      138.18     19.99 o 
 -14   6   5        0.07       21.60     23.02 o 
 -12   6   5       75.99       67.38     22.24 o 
 -10   6   5       16.62        8.40     21.40 o 
  -8   6   5       31.60       33.52     19.84 o 
  -6   6   5       70.39       86.44     19.17 o 
  -4   6   5      169.57      160.74     15.11 o 
  -2   6   5        0.79      -11.53     13.47 o 
   0   6   5      240.93      271.94     17.13 o 
   2   6   5      304.68      326.23     24.63 o 
   4   6   5       73.70      112.56     24.26 o 
   6   6   5        1.93       -7.91     25.32 o 
   8   6   5       90.39       77.48     25.48 o 
  10   6   5      197.44      153.13     28.78 o 
  12   6   5        7.33       14.80     25.62 o 
  14   6   5       58.87       73.36     29.66 o 
  16   6   5       87.67      107.89     34.21 o 
 -19   7   5        0.01        0.38     33.83 o 
 -17   7   5       51.75       24.81     37.97 o 
 -15   7   5       29.34       40.12     25.99 o 
 -13   7   5        1.40        0.36     26.28 o 
 -11   7   5        0.49       10.75     24.14 o 
  -9   7   5      221.06      198.66     24.52 o 
  -7   7   5        3.55       16.92     40.60 o 
  -5   7   5      336.73      421.07     51.88 o 
  -3   7   5       44.73       56.76     51.12 o 
  -1   7   5       17.16       25.94     51.12 o 
   1   7   5       98.04       82.26     22.99 o 
   3   7   5       66.76       74.44     24.19 o 
   5   7   5        5.35       34.74     26.40 o 
   7   7   5       18.26       28.24     25.89 o 
   9   7   5       14.16        3.56     29.06 o 
  11   7   5        7.68      -17.16     28.09 o 
  13   7   5       16.45       21.66     32.24 o 
 -12   8   5        0.28        0.65     26.98 o 
 -10   8   5        7.23      -23.68     40.60 o 
  -8   8   5       27.58       30.45     40.97 o 
  -6   8   5       37.12       28.94     43.23 o 
  -4   8   5       15.22       48.49     53.38 o 
  -2   8   5       43.44       10.53     41.35 o 
   0   8   5      111.62      140.97     52.63 o 
   2   8   5        4.87       18.04     55.63 o 
   4   8   5       10.00       21.43     54.13 o 
   6   8   5        3.92        9.40     46.99 o 
 -32   0   6        0.47       13.91     34.58 o 
 -30   0   6       12.88        2.26     29.70 o 
 -28   0   6        1.02      -24.28     24.28 o 
 -26   0   6       24.42       14.41     24.67 o 
 -24   0   6      364.01      411.31     43.24 o 
 -22   0   6       39.97       59.39     41.73 o 
 -20   0   6       54.13       55.90     23.48 o 
 -18   0   6      109.83      105.76     22.90 o 
 -16   0   6     1595.82     1724.13     28.41 o 
 -14   0   6     4467.12     5059.21     93.36 o 
 -12   0   6     5943.65     6464.19     54.04 o 
 -10   0   6      879.44      854.79     30.85 o 
  -8   0   6      948.31      983.27     29.35 o 
  -6   0   6      654.78      537.13     26.33 o 
  -4   0   6     3597.99     3124.96     47.20 o 
  -2   0   6     5222.60     4734.35     27.99 o 
   0   0   6     5395.67     4602.76     43.87 o 
   2   0   6     1099.02     1303.21     31.99 o 
   4   0   6      422.72      361.00     25.95 o 
   6   0   6     5180.25     5667.56     35.29 o 
   8   0   6      192.00      163.18     13.49 o 
  10   0   6     1855.14     1788.16     18.73 o 
  12   0   6      252.91      255.65     28.20 o 
  14   0   6     2686.88     2521.01     46.30 o 
  16   0   6     1025.88     1100.06     38.74 o 
  18   0   6      478.89      391.77     34.59 o 
  20   0   6       36.94       36.84     31.95 o 
  22   0   6       17.45       -2.26     33.83 o 
  24   0   6        0.83      -12.03     37.21 o 
 -31   1   6       34.41       -2.26     35.71 o 
 -29   1   6        0.03       -4.93     22.31 o 
 -27   1   6        2.32        1.27     18.41 o 
 -25   1   6      276.26      285.72     31.60 o 
 -23   1   6       61.04       31.78     17.91 o 
 -21   1   6       89.49      108.22     19.00 o 
 -19   1   6        0.12       -3.22     18.59 o 
 -17   1   6        0.09       -3.33     18.84 o 
 -15   1   6      540.50      455.50     19.10 o 
 -13   1   6      457.95      446.69     19.53 o 
 -11   1   6      604.28      537.78     18.34 o 
  -9   1   6      178.75      177.64     15.92 o 
  -7   1   6     3437.32     3685.22     18.77 o 
  -5   1   6     5050.26     4552.99     22.78 o 
  -3   1   6        0.42        1.67     12.21 o 
  -1   1   6     3266.25     2918.46     35.46 o 
   1   1   6      454.67      539.90     19.51 o 
   3   1   6     2841.68     2615.72     53.89 o 
   5   1   6      856.68      788.23     17.86 o 
   7   1   6      754.50      815.06     16.51 o 
   9   1   6      177.64      133.59     14.24 o 
  11   1   6        2.30       -3.71      9.65 o 
  13   1   6      525.90      549.44     16.75 o 
  15   1   6        8.46       23.23     21.04 o 
  17   1   6       31.37       38.80     22.16 o 
  19   1   6        4.20       -2.29     22.40 o 
  21   1   6       21.35       -1.91     23.58 o 
  23   1   6        3.76       -5.27     24.02 o 
 -30   2   6        3.49        2.63     32.33 o 
 -28   2   6        0.97      -17.21     27.46 o 
 -26   2   6      258.23      273.15     30.12 o 
 -24   2   6       21.17       19.67     16.99 o 
 -22   2   6      442.12      385.72     34.21 o 
 -20   2   6      114.48      115.76     26.36 o 
 -18   2   6     1694.86     1640.76     29.14 o 
 -16   2   6      647.29      694.72     23.94 o 
 -14   2   6        0.10        0.51     18.42 o 
 -12   2   6      177.42      182.63     20.11 o 
 -10   2   6      690.95      692.89     10.69 o 
  -8   2   6        3.76       -0.02      8.74 o 
  -6   2   6      126.04      114.72      9.14 o 
  -4   2   6     4911.12     5243.50     21.15 o 
  -2   2   6        2.52        3.25     14.27 o 
   0   2   6      185.31      202.95     19.53 o 
   2   2   6     1847.32     1876.41     80.19 o 
   4   2   6     8482.31     8878.29     39.15 o 
   6   2   6      468.73      535.08     22.16 o 
   8   2   6        0.96       -2.44     14.41 o 
  10   2   6      353.62      310.43     16.40 o 
  12   2   6      162.16      143.08     15.97 o 
  14   2   6      215.85      219.90     17.02 o 
  16   2   6        7.75        7.38     19.14 o 
  18   2   6       74.46       83.10     21.42 o 
  20   2   6      170.22      187.89     21.89 o 
  22   2   6        0.11       -0.38     37.21 o 
 -29   3   6       12.06       -3.92     28.32 o 
 -27   3   6       39.42       46.13     28.90 o 
 -25   3   6       13.82       13.01     26.01 o 
 -23   3   6      218.49      187.59     42.48 o 
 -21   3   6      277.03      241.74     36.84 o 
 -19   3   6      242.95      224.50     23.85 o 
 -17   3   6      270.35      277.90     21.62 o 
 -15   3   6      399.27      375.20     11.83 o 
 -13   3   6       11.21        7.23      9.90 o 
 -11   3   6      133.08      156.33      8.64 o 
  -9   3   6        0.05        0.05      7.72 o 
  -7   3   6       18.03       14.28      7.89 o 
  -5   3   6        0.28       -1.32     10.20 o 
  -3   3   6       14.36       22.20     10.78 o 
  -1   3   6      952.43     1026.53     37.81 o 
   1   3   6        5.97        4.03     20.83 o 
   3   3   6      924.39      902.17     16.14 o 
   5   3   6      337.50      313.26     13.56 o 
   7   3   6      148.86      180.80     10.51 o 
   9   3   6     1315.59     1426.94     20.24 o 
  11   3   6        0.35       -5.25     15.57 o 
  13   3   6      220.73      202.71     16.78 o 
  15   3   6      146.43      140.36     17.20 o 
  17   3   6       33.39       30.07     39.85 o 
  19   3   6       19.30       -2.63     37.21 o 
  21   3   6       22.16       11.65     33.83 o 
 -28   4   6       16.58       12.19     27.43 o 
 -26   4   6       10.25       12.04     29.33 o 
 -24   4   6       19.36       34.21     29.06 o 
 -22   4   6      139.23      154.13     37.22 o 
 -20   4   6        1.53        9.77     39.47 o 
 -18   4   6     1405.24     1439.57     46.27 o 
 -16   4   6      262.37      296.63     34.21 o 
 -14   4   6       11.58        3.70     16.92 o 
 -12   4   6      192.88      180.42      7.54 o 
 -10   4   6        0.02        3.62      6.57 o 
  -8   4   6     1209.22     1296.74     13.30 o 
  -6   4   6      451.52      441.14      8.97 o 
  -4   4   6     2525.98     2479.78     53.42 o 
  -2   4   6       86.61      119.46      9.98 o 
   0   4   6       25.83       20.13     15.53 o 
   2   4   6     1549.82     1574.27     30.06 o 
   4   4   6       24.93       10.37     24.36 o 
   6   4   6        1.38       10.85     24.01 o 
   8   4   6      225.69      251.41     25.27 o 
  10   4   6       19.27       38.20     24.67 o 
  12   4   6       31.04       27.75     26.37 o 
  14   4   6       16.54      -12.55     27.75 o 
  16   4   6      203.90      181.20     36.47 o 
  18   4   6        4.45       -4.51     41.35 o 
  20   4   6        0.02       15.79     33.08 o 
 -25   5   6       78.75       76.20     28.26 o 
 -23   5   6      164.12      139.70     24.65 o 
 -21   5   6        0.25       20.67     39.09 o 
 -19   5   6       41.47       46.61     32.33 o 
 -17   5   6        5.59        0.38     31.20 o 
 -15   5   6      144.36      136.46     31.95 o 
 -13   5   6       86.50       80.07     29.70 o 
 -11   5   6       22.96       26.31     28.57 o 
  -9   5   6      266.21      276.31     26.69 o 
  -7   5   6      699.10      785.83     16.41 o 
  -5   5   6      438.21      424.44     15.67 o 
  -3   5   6       60.91       64.95     14.72 o 
  -1   5   6      363.61      323.52      9.74 o 
   1   5   6      935.51      886.35     19.70 o 
   3   5   6       21.75       22.00     16.45 o 
   5   5   6      121.58      149.87     34.21 o 
   7   5   6        6.26       14.53     25.55 o 
   9   5   6        5.64       16.71     25.37 o 
  11   5   6      173.69      179.87     26.71 o 
  13   5   6       20.79       31.07     24.82 o 
  15   5   6      155.13      119.60     25.48 o 
  17   5   6      116.34      155.63     43.61 o 
  19   5   6        0.62      -15.41     39.85 o 
 -22   6   6        0.06      -16.09     24.65 o 
 -20   6   6       20.13        3.01     23.66 o 
 -18   6   6       17.98       17.92     25.74 o 
 -16   6   6       15.75       37.24     24.57 o 
 -14   6   6      538.12      581.15     27.06 o 
 -12   6   6      181.18      181.12     23.33 o 
 -10   6   6        1.27       10.02     21.85 o 
  -8   6   6      138.78      147.39     20.99 o 
  -6   6   6      269.94      270.34     22.05 o 
  -4   6   6       25.65       16.72     13.65 o 
  -2   6   6       76.00       81.81     15.36 o 
   0   6   6     1090.82     1076.25     19.80 o 
   2   6   6      223.65      235.03     16.84 o 
   4   6   6     1003.20     1008.01     31.23 o 
   6   6   6       89.44      110.41     26.48 o 
   8   6   6      167.15      145.60     27.08 o 
  10   6   6        0.03        1.16     29.96 o 
  12   6   6      177.30      178.09     36.09 o 
  14   6   6       44.27       17.15     27.81 o 
  16   6   6       19.89       57.51     35.71 o 
 -19   7   6       20.08       28.19     33.08 o 
 -17   7   6        0.84      -13.58     27.29 o 
 -15   7   6       75.10       69.60     28.26 o 
 -13   7   6        1.42       -4.51     45.48 o 
 -11   7   6       10.51        6.01     47.36 o 
  -9   7   6       12.72       13.91     50.00 o 
  -7   7   6       70.79       55.26     40.60 o 
  -5   7   6      294.41      283.46     51.88 o 
  -3   7   6       32.48       80.07     52.25 o 
  -1   7   6       31.11       37.97     51.50 o 
   1   7   6      115.02      102.85     23.23 o 
   3   7   6      720.54      738.15     30.04 o 
   5   7   6       61.33       62.48     26.75 o 
   7   7   6       30.63       53.49     30.26 o 
   9   7   6        9.70       27.07     29.87 o 
  11   7   6        2.47       -1.40     27.83 o 
 -12   8   6       10.78       11.70     24.99 o 
 -10   8   6        0.45       -8.27     42.48 o 
  -8   8   6        5.91       -8.65     41.35 o 
  -6   8   6        0.44        0.38     49.62 o 
  -4   8   6        0.01      -15.04     52.63 o 
  -2   8   6        0.14       -6.77     54.51 o 
   0   8   6        0.02       19.17     49.99 o 
   2   8   6        4.74       -3.38     49.24 o 
   4   8   6       19.97       24.81     55.63 o 
 -31   1   7        0.08        0.48     30.07 o 
 -29   1   7        7.95        1.39     19.57 o 
 -27   1   7      247.28      190.57     29.86 o 
 -25   1   7        6.53      -21.24     27.91 o 
 -23   1   7      268.47      252.38     20.18 o 
 -21   1   7      428.25      466.97     22.15 o 
 -19   1   7      262.59      279.41     19.86 o 
 -17   1   7       13.28       36.01     19.61 o 
 -15   1   7      233.88      291.77     19.77 o 
 -13   1   7        0.31        0.83     17.76 o 
 -11   1   7     2890.34     2732.79     28.41 o 
  -9   1   7      827.51      961.48     19.26 o 
  -7   1   7     5589.43     5500.38     27.83 o 
  -5   1   7    12628.66    12577.62     62.02 o 
  -3   1   7      513.57      462.49     20.99 o 
  -1   1   7      554.04      560.85     21.25 o 
   1   1   7     1137.94     1198.22     27.28 o 
   3   1   7     2206.21     2094.99     59.12 o 
   5   1   7       92.75      114.86     18.87 o 
   7   1   7      358.58      343.98     15.50 o 
   9   1   7      159.95      168.33     15.37 o 
  11   1   7        0.41       -4.85     11.29 o 
  13   1   7      241.43      268.21     16.17 o 
  15   1   7      363.88      374.41     27.07 o 
  17   1   7        8.84       -2.92     22.22 o 
  19   1   7       35.17       40.68     23.75 o 
  21   1   7        2.67        7.62     22.69 o 
  23   1   7       12.62       16.92     24.45 o 
 -30   2   7        6.23        2.28     30.13 o 
 -28   2   7        0.05       -8.53     28.35 o 
 -26   2   7        8.82       -6.79     25.15 o 
 -24   2   7      401.21      381.22     29.65 o 
 -22   2   7     1119.25     1090.91     42.12 o 
 -20   2   7      482.69      503.15     26.31 o 
 -18   2   7      714.94      630.71     25.65 o 
 -16   2   7      346.42      356.56     22.31 o 
 -14   2   7      271.75      283.83     21.19 o 
 -12   2   7      261.03      244.58     17.43 o 
 -10   2   7       61.96       40.92     16.73 o 
  -8   2   7     9719.82    10048.30     28.59 o 
  -6   2   7     1808.68     1964.98     16.69 o 
  -4   2   7        0.92        4.08     12.22 o 
  -2   2   7     3361.05     3184.98     23.93 o 
   0   2   7     1015.89     1103.23     23.75 o 
   2   2   7     1265.45     1421.02     24.68 o 
   4   2   7     2645.66     2714.52     19.62 o 
   6   2   7     1017.22     1004.67     31.41 o 
   8   2   7        3.08        1.26     15.46 o 
  10   2   7      135.02      114.06     16.68 o 
  12   2   7      116.73      128.64     16.62 o 
  14   2   7      475.06      487.90     19.05 o 
  16   2   7      402.55      409.62     24.20 o 
  18   2   7      120.64      117.49     22.93 o 
  20   2   7        6.08       36.84     40.60 o 
  22   2   7       76.29       52.25     33.83 o 
 -29   3   7        0.48       -5.61     27.38 o 
 -27   3   7       27.62       32.33     37.59 o 
 -25   3   7      323.68      374.82     46.24 o 
 -23   3   7      143.36      117.53     23.71 o 
 -21   3   7      541.04      488.91     25.46 o 
 -19   3   7      830.18      813.81     37.42 o 
 -17   3   7       26.60       29.39     21.14 o 
 -15   3   7      149.45      122.03     19.46 o 
 -13   3   7        3.22        0.22     10.81 o 
 -11   3   7      721.48      685.79     18.08 o 
  -9   3   7      430.81      452.38     11.93 o 
  -7   3   7      397.56      342.04     12.28 o 
  -5   3   7     1380.91     1416.80     15.89 o 
  -3   3   7     3201.28     3141.38     32.35 o 
  -1   3   7       23.52       36.66     17.87 o 
   1   3   7     1439.84     1370.61     26.30 o 
   3   3   7      406.62      390.29     19.05 o 
   5   3   7      108.14       99.65     12.89 o 
   7   3   7        9.50       13.65      8.63 o 
   9   3   7       49.92       61.63     15.07 o 
  11   3   7      201.04      232.79     17.72 o 
  13   3   7        5.10       -3.17     15.83 o 
  15   3   7       23.73       17.11     17.19 o 
  17   3   7       45.44       39.09     32.33 o 
  19   3   7       14.42       -2.63     43.23 o 
  21   3   7       42.35      -11.28     37.59 o 
 -28   4   7        3.10        3.20     28.18 o 
 -26   4   7        9.58        3.23     29.80 o 
 -24   4   7        2.89       21.05     35.71 o 
 -22   4   7        0.02        0.00     39.85 o 
 -20   4   7      169.18      156.76     39.47 o 
 -18   4   7      248.81      262.36     20.75 o 
 -16   4   7       33.48       22.01     18.44 o 
 -14   4   7      164.42      164.72     16.91 o 
 -12   4   7      219.60      212.78      9.71 o 
 -10   4   7       45.68       47.06     12.81 o 
  -8   4   7      159.93      157.96     10.10 o 
  -6   4   7        9.69       -0.65      9.73 o 
  -4   4   7     1714.25     1923.01     22.11 o 
  -2   4   7     1563.74     1737.76     22.27 o 
   0   4   7      331.08      379.41     18.13 o 
   2   4   7      575.71      583.80     26.35 o 
   4   4   7     1574.38     1671.27     32.08 o 
   6   4   7       23.63        2.75     25.09 o 
   8   4   7       46.16       41.04     25.64 o 
  10   4   7       95.97       90.81     32.52 o 
  12   4   7       39.13       33.10     26.86 o 
  14   4   7      233.72      254.92     25.85 o 
  16   4   7       95.69       86.50     26.30 o 
  18   4   7        2.11        1.13     44.36 o 
  20   4   7       29.47        3.38     36.09 o 
 -25   5   7        1.55      -12.62     30.43 o 
 -23   5   7       12.45       -4.13     39.47 o 
 -21   5   7       42.46       61.65     37.59 o 
 -19   5   7      172.94      141.35     34.96 o 
 -17   5   7      318.47      326.71     36.09 o 
 -15   5   7        3.66        0.38     30.82 o 
 -13   5   7       68.69       58.64     30.45 o 
 -11   5   7       48.51       70.67     29.32 o 
  -9   5   7        1.25        7.67     13.73 o 
  -7   5   7      135.19      138.18     15.06 o 
  -5   5   7       60.79       70.66     15.10 o 
  -3   5   7      846.49      758.62     10.85 o 
  -1   5   7        0.56        1.84     16.81 o 
   1   5   7       19.79       35.91     17.43 o 
   3   5   7     1633.49     1633.73     24.68 o 
   5   5   7        0.23        6.75     23.49 o 
   7   5   7       23.14       16.34     26.33 o 
   9   5   7        0.08        1.44     26.55 o 
  11   5   7      204.88      211.26     35.53 o 
  13   5   7      152.74      156.45     28.08 o 
  15   5   7        3.89        6.11     26.83 o 
  17   5   7        4.92      -22.93     43.98 o 
 -22   6   7       67.04       75.83     26.55 o 
 -20   6   7       22.37       29.80     30.45 o 
 -18   6   7       50.31       79.08     27.07 o 
 -16   6   7       30.36       38.73     26.48 o 
 -14   6   7       10.79       10.23     24.70 o 
 -12   6   7       47.70       83.05     25.19 o 
 -10   6   7       15.99       11.74     23.10 o 
  -8   6   7       87.53       83.70     22.11 o 
  -6   6   7      240.82      242.54     18.09 o 
  -4   6   7       25.28       27.92     15.37 o 
  -2   6   7      225.97      241.36     16.98 o 
   0   6   7      494.77      490.79     18.91 o 
   2   6   7       12.82       11.44     17.54 o 
   4   6   7       15.81       31.20     25.10 o 
   6   6   7        4.70       -0.45     25.53 o 
   8   6   7      152.34      168.44     29.90 o 
  10   6   7       39.67       43.99     29.32 o 
  12   6   7        8.03        7.49     28.95 o 
  14   6   7       47.58       68.64     28.71 o 
 -19   7   7        6.78       27.44     33.08 o 
 -17   7   7        7.58       19.52     26.86 o 
 -15   7   7       33.08       64.66     46.99 o 
 -13   7   7        4.53      -10.90     45.48 o 
 -11   7   7       18.02       35.33     49.24 o 
  -9   7   7       25.93       13.91     50.37 o 
  -7   7   7       64.92       39.09     48.12 o 
  -5   7   7       83.71      133.45     42.48 o 
  -3   7   7        4.66      -16.16     41.35 o 
  -1   7   7       79.37       58.27     47.74 o 
   1   7   7       99.44       96.57     25.08 o 
   3   7   7      201.40      210.52     25.78 o 
   5   7   7        3.79       10.53     28.63 o 
   7   7   7      105.45       98.24     28.62 o 
   9   7   7        8.56       11.56     30.59 o 
 -12   8   7        6.39       15.15     24.82 o 
 -10   8   7       18.22       14.66     41.73 o 
  -8   8   7        0.05       -2.63     48.49 o 
  -6   8   7      133.22      196.23     57.14 o 
  -4   8   7       25.01       34.21     46.61 o 
  -2   8   7      254.08      290.60     50.00 o 
   0   8   7       12.37       -3.38     51.87 o 
   2   8   7        9.36       16.16     48.12 o 
 -32   0   8       92.19       95.76     27.07 o 
 -30   0   8        8.37      -14.38     25.93 o 
 -28   0   8       18.47       -1.88     39.09 o 
 -26   0   8        4.99       13.91     42.85 o 
 -24   0   8       90.03       79.66     26.83 o 
 -22   0   8     1713.12     1722.77     33.49 o 
 -20   0   8       18.24       34.17     26.04 o 
 -18   0   8      943.98      879.83     27.60 o 
 -16   0   8     3537.71     3642.80     50.87 o 
 -14   0   8      412.02      465.13     34.59 o 
 -12   0   8      358.02      315.47     33.84 o 
 -10   0   8      383.03      349.70     31.21 o 
  -8   0   8     1155.03     1060.78     32.36 o 
  -6   0   8        4.60       -3.38     27.44 o 
  -4   0   8     3591.99     3652.94     41.87 o 
  -2   0   8     1523.00     1880.61     36.51 o 
   0   0   8      126.03       40.98     26.32 o 
   2   0   8       97.68      187.96     27.82 o 
   4   0   8     1340.64     1492.28     34.99 o 
   6   0   8      400.33      432.02     29.33 o 
   8   0   8      240.66      244.92     16.48 o 
  10   0   8       43.24       44.90     14.63 o 
  12   0   8     2218.25     2178.96     47.42 o 
  14   0   8      383.86      416.20     36.47 o 
  16   0   8      440.77      398.53     33.46 o 
  18   0   8        4.38        4.89     34.58 o 
  20   0   8       51.19       12.03     32.33 o 
  22   0   8        5.87       -0.38     37.59 o 
 -31   1   8        0.07       -4.07     27.28 o 
 -29   1   8        8.05      -20.05     28.53 o 
 -27   1   8      106.79      115.50     27.67 o 
 -25   1   8       86.64       94.39     20.44 o 
 -23   1   8       40.04       38.65     20.53 o 
 -21   1   8      406.29      444.51     23.88 o 
 -19   1   8       25.24       17.59     20.94 o 
 -17   1   8      626.23      726.87     22.29 o 
 -15   1   8       13.59       44.59     19.95 o 
 -13   1   8       24.70       43.86     17.92 o 
 -11   1   8       54.22      106.68     18.64 o 
  -9   1   8       41.00       22.84     17.37 o 
  -7   1   8     2366.27     2665.13     27.37 o 
  -5   1   8     8549.05     9476.52     79.11 o 
  -3   1   8      968.95      981.93     23.22 o 
  -1   1   8      255.23      239.38     18.90 o 
   1   1   8      147.08      209.26     18.82 o 
   3   1   8      326.51      270.68     26.70 o 
   5   1   8      235.61      326.44     22.21 o 
   7   1   8       16.80       37.55     16.17 o 
   9   1   8        8.82       11.71      6.52 o 
  11   1   8       86.24      105.11     15.73 o 
  13   1   8      205.44      264.13     16.88 o 
  15   1   8      115.10       80.36     21.89 o 
  17   1   8       35.01       23.34     23.92 o 
  19   1   8        7.10       -0.34     22.16 o 
  21   1   8        4.10       -1.24     24.48 o 
 -30   2   8        5.71       11.63     29.44 o 
 -28   2   8       49.05       38.46     30.29 o 
 -26   2   8       86.33       81.87     27.55 o 
 -24   2   8       14.52        4.72     27.55 o 
 -22   2   8      349.94      368.76     57.33 o 
 -20   2   8       83.95       95.43     23.64 o 
 -18   2   8       84.57       87.63     23.37 o 
 -16   2   8      514.88      458.45     21.05 o 
 -14   2   8       44.90       38.98     18.48 o 
 -12   2   8      218.59      254.10     18.48 o 
 -10   2   8     1808.75     1826.04     27.96 o 
  -8   2   8      327.04      307.72     17.66 o 
  -6   2   8     4200.88     4246.57     42.08 o 
  -4   2   8     4314.84     4462.51     42.36 o 
  -2   2   8     1238.94     1170.68     20.73 o 
   0   2   8      155.19      242.40     22.29 o 
   2   2   8      789.49      726.54     22.73 o 
   4   2   8       71.42       36.80     14.22 o 
   6   2   8      343.45      381.10     14.90 o 
   8   2   8      360.70      369.21     14.43 o 
  10   2   8       58.62       54.45     17.61 o 
  12   2   8      131.50      132.84     17.94 o 
  14   2   8       25.51       25.85     16.42 o 
  16   2   8      116.88      135.89     21.76 o 
  18   2   8      100.28      115.42     23.07 o 
  20   2   8        0.00       -5.64     42.85 o 
 -29   3   8        0.48      -31.95     44.36 o 
 -27   3   8       25.27       27.07     42.48 o 
 -25   3   8        2.64        8.74     24.81 o 
 -23   3   8       81.27       77.51     25.38 o 
 -21   3   8       57.76       41.48     23.17 o 
 -19   3   8      467.19      426.12     25.58 o 
 -17   3   8       82.77      106.93     24.62 o 
 -15   3   8       15.83        5.06     19.13 o 
 -13   3   8      587.86      573.78     20.59 o 
 -11   3   8       31.54       38.28     17.23 o 
  -9   3   8     1548.33     1603.43     21.98 o 
  -7   3   8        1.78        1.34     12.10 o 
  -5   3   8     1936.17     1803.35     18.68 o 
  -3   3   8     1541.98     1533.15     25.96 o 
  -1   3   8      489.95      501.50     20.57 o 
   1   3   8      223.83      209.41     30.45 o 
   3   3   8      341.93      405.19     23.33 o 
   5   3   8      506.26      414.42     14.02 o 
   7   3   8      249.66      238.15     16.79 o 
   9   3   8      117.12      115.17     17.73 o 
  11   3   8      128.43      110.17     17.10 o 
  13   3   8       41.46       31.68     17.06 o 
  15   3   8      142.17      129.60     24.83 o 
  17   3   8        0.45        1.88     39.47 o 
  19   3   8       18.48       33.46     43.98 o 
 -28   4   8       10.28      -12.32     28.89 o 
 -26   4   8       71.70      120.29     40.22 o 
 -24   4   8       30.80       32.70     43.23 o 
 -22   4   8       36.57       48.62     22.73 o 
 -20   4   8      383.69      391.46     26.32 o 
 -18   4   8      112.68       87.36     20.58 o 
 -16   4   8        4.08        4.60     18.61 o 
 -14   4   8        0.16        2.97     16.97 o 
 -12   4   8      139.85      147.52     16.00 o 
 -10   4   8     1276.93     1252.34     19.30 o 
  -8   4   8      333.87      312.29     12.29 o 
  -6   4   8      859.04      810.55     26.40 o 
  -4   4   8      156.41      152.68     12.69 o 
  -2   4   8       72.62       81.52     18.09 o 
   0   4   8      494.34      526.75     19.55 o 
   2   4   8       92.94      120.22     24.93 o 
   4   4   8      124.22      147.24     26.46 o 
   6   4   8      213.21      202.09     27.19 o 
   8   4   8      195.93      173.71     26.90 o 
  10   4   8       18.40        7.35     26.26 o 
  12   4   8       91.94      100.02     28.41 o 
  14   4   8      164.58      158.43     27.85 o 
  16   4   8       10.16       -8.57     27.46 o 
  18   4   8        2.53      -23.68     45.11 o 
 -25   5   8        4.42       -7.14     42.10 o 
 -23   5   8       23.28       52.25     39.47 o 
 -21   5   8       34.64       32.70     34.58 o 
 -19   5   8        1.56       -6.77     32.70 o 
 -17   5   8      309.07      271.06     37.22 o 
 -15   5   8      251.71      245.49     35.34 o 
 -13   5   8      173.11      179.32     32.33 o 
 -11   5   8      102.14      127.06     32.33 o 
  -9   5   8      763.61      879.77     35.91 o 
  -7   5   8      552.05      522.97     19.46 o 
  -5   5   8        6.15        0.41     16.35 o 
  -3   5   8       65.25       71.32     10.99 o 
  -1   5   8     2154.01     2113.60     26.17 o 
   1   5   8       51.13       47.81     18.86 o 
   3   5   8       43.91       45.86     19.19 o 
   5   5   8        3.07        2.29     26.24 o 
   7   5   8      144.51      141.72     29.17 o 
   9   5   8       11.01       29.16     29.68 o 
  11   5   8       38.02       51.39     29.86 o 
  13   5   8      341.56      387.48     30.37 o 
  15   5   8       29.89       45.98     29.08 o 
 -22   6   8        3.09       -0.38     34.96 o 
 -20   6   8        1.48       33.83     37.21 o 
 -18   6   8       70.15       65.03     36.09 o 
 -16   6   8      111.00      106.01     33.08 o 
 -14   6   8        3.76        4.48     26.52 o 
 -12   6   8      613.99      601.91     27.54 o 
 -10   6   8      172.45      172.88     25.48 o 
  -8   6   8      106.15      152.43     24.94 o 
  -6   6   8      297.94      281.46     17.31 o 
  -4   6   8        0.88        4.23     15.70 o 
  -2   6   8       95.68       97.21     17.22 o 
   0   6   8      553.38      486.94     20.48 o 
   2   6   8      256.53      267.77     19.26 o 
   4   6   8       15.56       10.33     18.02 o 
   6   6   8       17.34       38.89     26.26 o 
   8   6   8      182.74      163.83     30.70 o 
  10   6   8       18.92       20.64     29.88 o 
  12   6   8        8.85       -1.39     28.45 o 
 -19   7   8        0.00      -16.92     46.61 o 
 -17   7   8       21.06        8.27     44.73 o 
 -15   7   8       15.37       -4.13     48.87 o 
 -13   7   8        0.25       14.28     49.99 o 
 -11   7   8       53.34       91.35     53.00 o 
  -9   7   8       42.30       33.08     41.73 o 
  -7   7   8        0.00        9.02     53.00 o 
  -5   7   8      181.18      193.98     55.26 o 
  -3   7   8      351.62      433.48     58.27 o 
  -1   7   8       20.76       33.83     49.24 o 
   1   7   8        9.45        6.86     26.16 o 
   3   7   8      171.86      192.27     28.50 o 
   5   7   8        1.42        8.20     29.60 o 
   7   7   8       24.09       25.44     30.15 o 
   9   7   8        0.04        8.10     32.67 o 
 -10   8   8       20.64       35.71     53.75 o 
  -8   8   8        6.91        0.00     54.88 o 
  -6   8   8        5.05       48.87     46.99 o 
  -4   8   8       23.82       39.85     53.75 o 
  -2   8   8       24.77       30.07     57.89 o 
   0   8   8       46.23      109.01     59.02 o 
 -31   1   9        0.71       -4.46     29.53 o 
 -29   1   9        4.67      -16.38     30.39 o 
 -27   1   9        7.38        2.13     28.31 o 
 -25   1   9      221.27      210.56     22.35 o 
 -23   1   9      130.00      134.89     19.93 o 
 -21   1   9      211.88      221.52     23.06 o 
 -19   1   9       16.40       19.63     22.61 o 
 -17   1   9      204.34      192.66     21.81 o 
 -15   1   9      158.03      179.69     20.42 o 
 -13   1   9      785.06      776.92     22.33 o 
 -11   1   9       45.55       19.63     19.60 o 
  -9   1   9      511.40      573.63     22.58 o 
  -7   1   9      159.31      146.92     19.85 o 
  -5   1   9     1789.17     1714.93     22.03 o 
  -3   1   9     1864.84     1823.95     26.48 o 
  -1   1   9      770.59      782.20     23.98 o 
   1   1   9     2622.10     2522.71     30.30 o 
   3   1   9      720.67      759.30     22.46 o 
   5   1   9      184.08      211.36     28.76 o 
   7   1   9        6.07        5.04     15.47 o 
   9   1   9      408.82      447.15     10.02 o 
  11   1   9       22.16       10.24     16.58 o 
  13   1   9      775.00      859.51     44.00 o 
  15   1   9      613.90      493.59     25.42 o 
  17   1   9        8.00        0.80     22.84 o 
  19   1   9        2.07       -7.54     22.43 o 
  21   1   9        8.16       19.89     25.83 o 
 -30   2   9       21.68       13.84     31.62 o 
 -28   2   9        0.08        2.85     26.81 o 
 -26   2   9      164.63      186.20     29.87 o 
 -24   2   9      553.85      518.64     31.21 o 
 -22   2   9      425.14      388.05     27.24 o 
 -20   2   9      578.89      535.49     26.18 o 
 -18   2   9       26.81       20.70     21.13 o 
 -16   2   9       50.54       63.68     20.08 o 
 -14   2   9      752.11      728.28     22.05 o 
 -12   2   9      133.82      125.08     18.69 o 
 -10   2   9     2096.22     2339.92     25.14 o 
  -8   2   9        2.42       19.45     17.01 o 
  -6   2   9      620.70      690.74     16.27 o 
  -4   2   9     1876.74     2127.77     20.37 o 
  -2   2   9       74.42       85.49     18.00 o 
   0   2   9      911.51     1005.24     26.15 o 
   2   2   9      913.44      983.75     24.93 o 
   4   2   9       79.02      106.54     15.05 o 
   6   2   9       90.68       87.25     14.44 o 
   8   2   9      592.32      511.81     15.93 o 
  10   2   9        1.01       14.66     18.00 o 
  12   2   9      467.85      423.00     19.33 o 
  14   2   9      401.63      477.24     25.92 o 
  16   2   9       77.22       83.77     23.07 o 
  18   2   9        0.57        4.13     23.75 o 
  20   2   9      114.01       89.84     44.73 o 
 -29   3   9        5.83      -17.29     43.98 o 
 -27   3   9      109.49       86.22     28.35 o 
 -25   3   9        4.42       -2.96     25.29 o 
 -23   3   9       39.54       22.95     25.01 o 
 -21   3   9     2561.16     2559.16     35.63 o 
 -19   3   9      387.75      431.18     25.73 o 
 -17   3   9      133.89      132.83     22.17 o 
 -15   3   9       44.89       37.52     20.77 o 
 -13   3   9       11.83        4.49     18.55 o 
 -11   3   9       47.68       26.74     17.32 o 
  -9   3   9      469.87      426.47     19.89 o 
  -7   3   9      406.86      503.16     19.16 o 
  -5   3   9      688.35      689.55     15.62 o 
  -3   3   9       18.78        9.74     16.77 o 
  -1   3   9      573.69      600.11     20.49 o 
   1   3   9      694.83      695.71     35.35 o 
   3   3   9      125.09      158.26     23.51 o 
   5   3   9       44.04       67.49     25.60 o 
   7   3   9        0.24      -19.59     27.24 o 
   9   3   9        0.88       12.12     16.60 o 
  11   3   9       46.46       64.89     16.89 o 
  13   3   9       23.54       27.00     18.26 o 
  15   3   9       15.37      -10.90     40.22 o 
  17   3   9       38.52       43.98     42.85 o 
  19   3   9       30.92       79.69     45.48 o 
 -28   4   9       15.35        1.88     47.74 o 
 -26   4   9       44.77       65.41     37.97 o 
 -24   4   9        0.01      -12.19     23.12 o 
 -22   4   9       32.70       28.46     21.50 o 
 -20   4   9       23.69       18.83     21.76 o 
 -18   4   9      704.41      736.50     23.70 o 
 -16   4   9        3.24       21.82     18.08 o 
 -14   4   9      406.68      422.08     19.29 o 
 -12   4   9       55.41       46.74     16.49 o 
 -10   4   9       31.16        1.02     15.84 o 
  -8   4   9      368.10      365.15     13.93 o 
  -6   4   9      967.95      973.57     16.64 o 
  -4   4   9      349.52      298.67     14.84 o 
  -2   4   9       32.87       44.26     20.12 o 
   0   4   9       14.03       16.13     18.70 o 
   2   4   9     1401.07     1446.05     31.86 o 
   4   4   9       38.82       69.15     24.98 o 
   6   4   9      139.96      102.88     24.99 o 
   8   4   9      291.78      276.52     29.60 o 
  10   4   9      119.51       90.61     28.41 o 
  12   4   9       32.52       13.59     28.44 o 
  14   4   9       55.22       52.98     29.15 o 
  16   4   9      105.78       88.34     44.36 o 
 -25   5   9       22.02       50.75     36.46 o 
 -23   5   9       11.19       26.31     41.73 o 
 -21   5   9       28.51       10.15     39.47 o 
 -19   5   9      225.53      181.58     36.47 o 
 -17   5   9      154.08      172.55     37.97 o 
 -15   5   9      169.47      163.53     36.47 o 
 -13   5   9      462.61      457.57     35.72 o 
 -11   5   9       10.55       36.84     32.33 o 
  -9   5   9     1177.50     1227.83     23.55 o 
  -7   5   9     1489.11     1442.01     25.30 o 
  -5   5   9       68.40       57.08     17.64 o 
  -3   5   9        3.60       16.82     17.93 o 
  -1   5   9      450.50      455.20     20.31 o 
   1   5   9       74.92       70.21     20.10 o 
   3   5   9      538.29      521.08     21.42 o 
   5   5   9      117.46      130.42     28.72 o 
   7   5   9      129.67      125.13     29.26 o 
   9   5   9       67.86       92.89     30.67 o 
  11   5   9       13.32       33.03     28.69 o 
  13   5   9        0.05        9.97     28.96 o 
  15   5   9       40.44       30.51     29.61 o 
 -22   6   9       26.28       -4.13     40.22 o 
 -20   6   9       84.07      119.16     37.22 o 
 -18   6   9        9.29       20.67     35.33 o 
 -16   6   9        0.95       -4.89     34.21 o 
 -14   6   9       61.70       42.48     33.08 o 
 -12   6   9        9.61       19.18     26.92 o 
 -10   6   9       76.13       62.82     25.43 o 
  -8   6   9       49.82       61.03     24.46 o 
  -6   6   9        5.97        9.19     17.04 o 
  -4   6   9        0.00        7.31     17.49 o 
  -2   6   9       14.57       12.80     18.10 o 
   0   6   9       57.97       63.85     18.57 o 
   2   6   9        0.28       -1.80     18.63 o 
   4   6   9      109.50       94.16     19.94 o 
   6   6   9        9.21       -5.04     26.74 o 
   8   6   9        9.45        3.33     29.54 o 
  10   6   9        7.08        5.32     32.33 o 
  12   6   9        0.21       -1.53     26.09 o 
 -19   7   9        7.06       19.92     49.62 o 
 -17   7   9        2.90        2.63     41.72 o 
 -15   7   9        0.55        4.89     46.61 o 
 -13   7   9       46.80       30.82     46.61 o 
 -11   7   9       24.78       -3.38     44.73 o 
  -9   7   9      246.50      277.07     56.77 o 
  -7   7   9       68.69       99.24     54.88 o 
  -5   7   9        5.66       31.20     53.38 o 
  -3   7   9        2.46       52.63     56.01 o 
  -1   7   9       14.48       18.11     25.74 o 
   1   7   9        3.31       10.11     25.00 o 
   3   7   9       91.46       82.52     27.87 o 
   5   7   9       10.31       17.91     30.45 o 
   7   7   9        4.48      -10.48     31.99 o 
  -8   8   9        3.36        2.63     55.26 o 
  -6   8   9      100.65       93.98     51.50 o 
  -4   8   9       18.85       18.80     59.39 o 
 -32   0  10       56.15       89.84     38.72 o 
 -30   0  10        6.45        9.77     46.99 o 
 -28   0  10      226.12      194.36     46.24 o 
 -26   0  10      521.80      576.50     37.97 o 
 -24   0  10      487.11      500.58     30.13 o 
 -22   0  10      360.24      336.19     31.37 o 
 -20   0  10      261.84      280.86     28.90 o 
 -18   0  10       53.81       46.61     36.84 o 
 -16   0  10       31.83       48.12     34.21 o 
 -14   0  10     3105.79     3248.84     50.47 o 
 -12   0  10     6209.74     6411.44     60.41 o 
 -10   0  10    14230.23    15055.21     81.28 o 
  -8   0  10        2.92        4.89     32.33 o 
  -6   0  10       18.60       27.07     33.08 o 
  -4   0  10        0.63        5.60     21.99 o 
  -2   0  10     3808.75     3812.02     47.49 o 
   0   0  10       75.31       63.91     32.33 o 
   2   0  10     1756.07     2209.06     44.78 o 
   4   0  10        0.03       42.48     31.58 o 
   6   0  10      100.36      193.98     34.58 o 
   8   0  10       23.45       13.38     17.60 o 
  10   0  10        7.94       30.07     29.70 o 
  12   0  10      379.51      469.96     38.72 o 
  14   0  10       24.10       69.17     36.09 o 
  16   0  10       18.15       25.94     31.58 o 
  18   0  10        4.88       13.91     34.21 o 
  20   0  10       30.91       23.31     34.21 o 
 -31   1  10        1.05       -2.53     28.10 o 
 -29   1  10        1.39        4.56     31.60 o 
 -27   1  10      110.98      102.52     30.67 o 
 -25   1  10       36.91       51.90     20.33 o 
 -23   1  10        0.03        2.62     19.30 o 
 -21   1  10     1459.67     1400.23     37.84 o 
 -19   1  10      330.03      360.37     24.00 o 
 -17   1  10      114.25      125.00     21.95 o 
 -15   1  10      349.87      345.50     20.89 o 
 -13   1  10      140.53      173.70     20.24 o 
 -11   1  10       92.25       68.51     21.92 o 
  -9   1  10      512.02      530.23     22.26 o 
  -7   1  10      916.49     1017.24     26.30 o 
  -5   1  10      875.91      905.70     20.58 o 
  -3   1  10     1852.31     1790.82     29.19 o 
  -1   1  10      102.84       73.04     21.79 o 
   1   1  10      145.95      105.84     21.13 o 
   3   1  10        3.34       38.38     22.25 o 
   5   1  10       12.82       27.80     22.90 o 
   7   1  10       17.67       54.72     16.70 o 
   9   1  10      192.59      223.70     18.01 o 
  11   1  10      294.87      252.03     18.28 o 
  13   1  10      117.64      142.19     23.47 o 
  15   1  10        0.31        8.15     23.65 o 
  17   1  10       39.58       32.89     23.26 o 
  19   1  10        2.81       21.88     23.39 o 
 -30   2  10        6.51      -15.01     30.92 o 
 -28   2  10       11.39       27.95     26.58 o 
 -26   2  10        4.45        4.63     24.88 o 
 -24   2  10      109.04      102.80     27.10 o 
 -22   2  10        1.32       22.98     25.26 o 
 -20   2  10      839.98      893.50     25.95 o 
 -18   2  10       95.19      108.40     21.32 o 
 -16   2  10      499.36      455.65     22.03 o 
 -14   2  10      949.38      920.62     23.21 o 
 -12   2  10       71.53       88.33     19.55 o 
 -10   2  10     1774.51     1617.63     28.18 o 
  -8   2  10      637.64      578.99     20.59 o 
  -6   2  10      105.07      107.37     15.10 o 
  -4   2  10      437.32      491.95     16.67 o 
  -2   2  10      279.84      308.20     20.54 o 
   0   2  10       48.58       72.01     24.35 o 
   2   2  10        0.61       -1.28     23.50 o 
   4   2  10      379.44      490.22     19.59 o 
   6   2  10        9.09       21.70     15.03 o 
   8   2  10      763.25      695.54     17.48 o 
  10   2  10       11.86        0.09     17.90 o 
  12   2  10      287.65      275.21     18.64 o 
  14   2  10       47.42       35.65     25.56 o 
  16   2  10       61.96       69.08     25.21 o 
  18   2  10        1.12        4.13     39.85 o 
 -29   3  10        3.00      -12.60     28.09 o 
 -27   3  10       17.88       27.36     27.77 o 
 -25   3  10       12.88       17.62     27.00 o 
 -23   3  10       25.13       33.64     25.07 o 
 -21   3  10      737.10      778.01     28.46 o 
 -19   3  10      586.21      603.56     30.46 o 
 -17   3  10       77.12       76.98     22.77 o 
 -15   3  10      285.82      264.55     22.74 o 
 -13   3  10       14.82        7.86     20.20 o 
 -11   3  10      159.75      160.57     18.20 o 
  -9   3  10        0.43        1.71     17.67 o 
  -7   3  10     1275.35     1223.02     17.86 o 
  -5   3  10      230.03      239.99     15.03 o 
  -3   3  10      227.40      192.85     21.89 o 
  -1   3  10       79.84       87.48     18.35 o 
   1   3  10       21.43       31.87     22.56 o 
   3   3  10      166.49      177.12     24.41 o 
   5   3  10       65.51       74.35     26.69 o 
   7   3  10        0.02      -11.35     27.11 o 
   9   3  10       34.42       36.51     18.10 o 
  11   3  10      166.87      179.63     19.10 o 
  13   3  10      269.95      289.78     20.51 o 
  15   3  10       11.64       37.97     42.10 o 
  17   3  10       21.28       31.20     43.98 o 
 -28   4  10        5.61        9.40     47.74 o 
 -26   4  10        4.95       34.21     40.97 o 
 -24   4  10       22.80       12.74     22.83 o 
 -22   4  10       39.13       24.75     24.43 o 
 -20   4  10       69.67       83.64     22.11 o 
 -18   4  10     1259.83     1259.31     26.63 o 
 -16   4  10       30.38       23.20     19.35 o 
 -14   4  10     1369.64     1414.65     25.69 o 
 -12   4  10        3.89        8.16     18.07 o 
 -10   4  10        4.41        6.41     17.42 o 
  -8   4  10      595.01      554.56     15.99 o 
  -6   4  10      282.47      252.61     15.49 o 
  -4   4  10        3.44        7.40     14.44 o 
  -2   4  10       18.59       14.97     20.44 o 
   0   4  10       15.76       34.10     19.60 o 
   2   4  10        4.05       28.28     26.46 o 
   4   4  10      133.76      136.14     25.67 o 
   6   4  10        2.46        2.48     24.12 o 
   8   4  10      290.47      289.98     30.13 o 
  10   4  10      105.92      138.66     29.63 o 
  12   4  10       30.24       42.46     29.10 o 
  14   4  10        8.38       15.07     29.15 o 
  16   4  10        2.48       13.53     42.85 o 
 -25   5  10        3.40       -0.38     36.84 o 
 -23   5  10        0.08       16.54     36.84 o 
 -21   5  10       13.71       10.90     34.21 o 
 -19   5  10       31.57        4.13     38.72 o 
 -17   5  10      160.12      148.49     34.96 o 
 -15   5  10       52.16       50.00     32.33 o 
 -13   5  10       63.59       56.76     35.34 o 
 -11   5  10        1.56       -0.38     31.95 o 
  -9   5  10      101.02       88.18     18.85 o 
  -7   5  10       83.99      104.29     20.14 o 
  -5   5  10       12.00       -0.64     20.23 o 
  -3   5  10      990.98      975.95     22.89 o 
  -1   5  10       11.64       19.63     19.29 o 
   1   5  10        2.99       -2.81     19.79 o 
   3   5  10        4.87       -9.09     20.20 o 
   5   5  10        0.78        1.76     26.59 o 
   7   5  10        1.97      -18.59     28.11 o 
   9   5  10        5.11       -2.77     28.55 o 
  11   5  10      246.95      222.19     31.10 o 
  13   5  10       42.99       82.29     30.45 o 
 -22   6  10        2.10       -1.13     39.47 o 
 -20   6  10       19.64       23.68     38.34 o 
 -18   6  10       19.28       13.91     35.33 o 
 -16   6  10       23.02       12.78     35.33 o 
 -14   6  10        2.27       16.16     32.33 o 
 -12   6  10      401.36      400.40     34.96 o 
 -10   6  10       18.88       36.28     25.07 o 
  -8   6  10        3.31       20.88     24.79 o 
  -6   6  10       77.52       80.34     18.25 o 
  -4   6  10       23.20       10.09     18.84 o 
  -2   6  10      237.73      209.45     20.20 o 
   0   6  10      122.72      104.28     19.59 o 
   2   6  10        0.19       20.33     19.42 o 
   4   6  10       23.73       37.48     21.66 o 
   6   6  10        3.06       17.70     29.96 o 
   8   6  10        0.06      -10.61     29.56 o 
  10   6  10       18.13       22.91     32.43 o 
 -17   7  10        7.58       56.01     53.00 o 
 -15   7  10        0.75       -1.13     52.63 o 
 -13   7  10       18.97       51.87     55.63 o 
 -11   7  10        0.56       -4.89     47.36 o 
  -9   7  10      117.66      192.85     57.52 o 
  -7   7  10       18.85       30.82     52.63 o 
  -5   7  10       21.28       35.71     52.63 o 
  -3   7  10      102.35       71.80     57.14 o 
  -1   7  10      116.29       81.15     26.54 o 
   1   7  10        0.28        1.68     28.74 o 
   3   7  10        0.55       11.21     26.28 o 
   5   7  10        0.08       -0.25     29.73 o 
 -31   1  11       54.91       64.48     31.10 o 
 -29   1  11        2.79       13.74     31.84 o 
 -27   1  11       36.44       70.70     24.26 o 
 -25   1  11     1009.00     1040.96     22.86 o 
 -23   1  11      700.19      734.65     27.50 o 
 -21   1  11      158.65      175.17     23.73 o 
 -19   1  11      140.09      117.16     23.80 o 
 -17   1  11       10.60        6.65     21.32 o 
 -15   1  11      478.79      517.36     23.91 o 
 -13   1  11       13.46        8.59     21.21 o 
 -11   1  11       37.99       26.21     21.52 o 
  -9   1  11        2.21        2.46     23.54 o 
  -7   1  11     1039.98     1069.25     26.27 o 
  -5   1  11      678.66      631.56     21.12 o 
  -3   1  11     1780.33     1665.91     48.74 o 
  -1   1  11        0.72        3.33     21.60 o 
   1   1  11       22.80       36.07     21.67 o 
   3   1  11       46.96       46.99     21.80 o 
   5   1  11        1.51        6.66     20.73 o 
   7   1  11       20.34       29.02     18.60 o 
   9   1  11        6.91       10.42     17.60 o 
  11   1  11      104.50      136.33     24.74 o 
  13   1  11      389.91      365.14     43.61 o 
  15   1  11      225.05      171.48     26.44 o 
  17   1  11        6.38        0.15     24.70 o 
 -30   2  11       13.21       -3.48     28.67 o 
 -28   2  11        1.46        8.56     27.73 o 
 -26   2  11       10.09       14.21     26.10 o 
 -24   2  11       34.69       51.92     26.24 o 
 -22   2  11      631.77      553.90     24.00 o 
 -20   2  11      270.17      281.72     24.33 o 
 -18   2  11        1.97       16.82     23.22 o 
 -16   2  11     1394.05     1463.10     27.80 o 
 -14   2  11      225.61      215.49     20.86 o 
 -12   2  11      682.55      692.01     23.01 o 
 -10   2  11       97.20      118.00     20.98 o 
  -8   2  11      675.84      676.97     21.15 o 
  -6   2  11       28.04       34.21     15.78 o 
  -4   2  11        4.93        1.81     15.76 o 
  -2   2  11        3.21       -1.51     19.90 o 
   0   2  11      276.13      249.34     25.53 o 
   2   2  11      583.78      582.64     26.94 o 
   4   2  11       48.43       86.67     18.90 o 
   6   2  11       98.99      115.97     15.68 o 
   8   2  11      109.52      120.80     15.63 o 
  10   2  11       52.81       60.01     18.55 o 
  12   2  11       23.29       29.34     23.25 o 
  14   2  11      181.98      196.42     26.27 o 
  16   2  11        4.97        7.87     24.27 o 
 -29   3  11        3.78        3.40     30.17 o 
 -27   3  11        3.70       25.60     28.05 o 
 -25   3  11      146.73      175.18     28.16 o 
 -23   3  11      175.09      170.36     25.20 o 
 -21   3  11      707.20      718.04     28.44 o 
 -19   3  11      712.80      788.12     37.04 o 
 -17   3  11      273.57      282.40     23.94 o 
 -15   3  11      339.29      331.04     21.69 o 
 -13   3  11       65.82       48.36     19.24 o 
 -11   3  11        0.00        6.16     19.14 o 
  -9   3  11      136.62      148.61     15.45 o 
  -7   3  11       28.39       41.04     15.19 o 
  -5   3  11       56.48       61.87     15.77 o 
  -3   3  11      529.24      474.12     21.19 o 
  -1   3  11      131.84      152.25     20.79 o 
   1   3  11      153.68      150.00     26.17 o 
   3   3  11      125.63      120.39     22.12 o 
   5   3  11        9.92       42.45     27.83 o 
   7   3  11       12.00       13.46     26.13 o 
   9   3  11       17.94       10.22     18.13 o 
  11   3  11      404.20      431.18     21.07 o 
  13   3  11      107.19      109.77     44.73 o 
  15   3  11       11.27       25.94     41.35 o 
 -28   4  11        9.01       31.58     47.74 o 
 -26   4  11       11.47       28.94     39.47 o 
 -24   4  11        0.45       26.69     38.72 o 
 -22   4  11        5.97        1.46     23.51 o 
 -20   4  11        0.21        7.85     21.21 o 
 -18   4  11       66.08       84.45     20.23 o 
 -16   4  11      160.10      149.49     23.12 o 
 -14   4  11      903.50      870.64     29.71 o 
 -12   4  11       57.59       46.71     19.97 o 
 -10   4  11      323.35      302.76     20.52 o 
  -8   4  11      558.29      597.90     17.55 o 
  -6   4  11      419.61      374.05     17.23 o 
  -4   4  11      418.57      394.50     17.53 o 
  -2   4  11        1.38      -13.29     21.94 o 
   0   4  11      315.46      299.71     23.11 o 
   2   4  11        4.06       33.97     27.02 o 
   4   4  11      557.73      593.73     30.56 o 
   6   4  11      108.21      132.28     28.71 o 
   8   4  11       49.29       54.60     27.88 o 
  10   4  11        6.36        7.06     27.75 o 
  12   4  11        3.77        3.10     28.47 o 
  14   4  11       58.59       46.99     41.35 o 
 -25   5  11        0.15      -10.90     36.46 o 
 -23   5  11        3.50       28.57     35.33 o 
 -21   5  11        7.36        2.26     36.09 o 
 -19   5  11        0.01      -33.83     40.22 o 
 -17   5  11       57.37       50.75     37.97 o 
 -15   5  11        5.37       18.04     36.46 o 
 -13   5  11      343.43      280.84     37.22 o 
 -11   5  11      211.23      210.90     36.47 o 
  -9   5  11        1.85        3.60     19.10 o 
  -7   5  11       75.59       67.31     20.41 o 
  -5   5  11        4.80        6.83     20.82 o 
  -3   5  11      369.96      351.74     21.75 o 
  -1   5  11        3.38        8.75     19.44 o 
   1   5  11      199.38      211.78     21.25 o 
   3   5  11      284.68      244.67     21.88 o 
   5   5  11      104.39       87.88     27.15 o 
   7   5  11        5.54       -3.55     30.45 o 
   9   5  11       29.97       30.21     30.76 o 
  11   5  11       23.50       -2.56     32.02 o 
 -22   6  11        6.27        5.26     38.34 o 
 -20   6  11        3.70      -16.92     37.21 o 
 -18   6  11        0.91      -17.29     34.96 o 
 -16   6  11       81.82      117.66     38.34 o 
 -14   6  11       72.80       87.59     36.46 o 
 -12   6  11        0.90       10.53     35.33 o 
 -10   6  11        4.63       24.93     26.00 o 
  -8   6  11       12.17        9.36     26.70 o 
  -6   6  11        1.04        8.88     19.31 o 
  -4   6  11      107.80       73.52     19.62 o 
  -2   6  11        0.15       -3.69     19.70 o 
   0   6  11       52.34       55.85     21.54 o 
   2   6  11       62.08       75.98     22.45 o 
   4   6  11        6.76        4.53     21.64 o 
   6   6  11        0.41        1.38     28.43 o 
   8   6  11        0.03        7.56     28.56 o 
 -17   7  11        3.08       30.82     53.00 o 
 -15   7  11       14.93       31.58     50.37 o 
 -13   7  11       25.49        1.50     56.01 o 
 -11   7  11        9.03       44.36     50.75 o 
  -9   7  11       14.82      -55.26     57.14 o 
  -7   7  11       97.68       85.71     55.64 o 
  -5   7  11        6.75       22.18     57.51 o 
  -3   7  11       11.17       -3.01     56.76 o 
  -1   7  11        0.03        6.05     24.82 o 
   1   7  11       52.13       57.23     29.35 o 
   3   7  11        1.01       -1.41     29.60 o 
 -32   0  12       17.32       22.55     48.87 o 
 -30   0  12       70.72       92.47     48.12 o 
 -28   0  12      223.70      238.46     31.78 o 
 -26   0  12      142.57      144.90     30.08 o 
 -24   0  12      141.99      138.25     32.88 o 
 -22   0  12     1528.48     1552.49     86.90 o 
 -20   0  12      400.45      368.08     37.97 o 
 -18   0  12      143.03       98.87     34.21 o 
 -16   0  12        0.07       -5.64     38.72 o 
 -14   0  12       21.46        5.64     35.34 o 
 -12   0  12      354.41      397.79     39.10 o 
 -10   0  12      519.69      556.89     36.85 o 
  -8   0  12      431.09      403.83     37.22 o 
  -6   0  12        0.31       -6.77     36.09 o 
  -4   0  12     1557.67     1536.26     31.12 o 
  -2   0  12     1083.23     1178.85     41.38 o 
   0   0  12       56.68       46.24     28.95 o 
   2   0  12       30.32       11.65     30.82 o 
   4   0  12       37.93       44.36     32.33 o 
   6   0  12      104.56       72.18     35.34 o 
   8   0  12      175.18      106.01     31.58 o 
  10   0  12      241.62      335.34     40.23 o 
  12   0  12      160.13      237.59     34.21 o 
  14   0  12       58.38       96.61     36.09 o 
  16   0  12       59.24       56.76     40.60 o 
 -31   1  12        5.40       10.89     33.41 o 
 -29   1  12        1.76       22.99     32.76 o 
 -27   1  12        0.26        7.61     21.65 o 
 -25   1  12        1.89       13.43     19.68 o 
 -23   1  12     1175.45     1165.45     32.74 o 
 -21   1  12      534.46      520.57     25.70 o 
 -19   1  12      296.02      280.88     26.25 o 
 -17   1  12      146.88      172.94     24.23 o 
 -15   1  12        8.66       -0.29     23.48 o 
 -13   1  12        4.02        3.82     24.12 o 
 -11   1  12      324.76      319.51     26.22 o 
  -9   1  12        7.88       18.36     24.94 o 
  -7   1  12       50.63       61.75     25.26 o 
  -5   1  12     1602.76     1644.78     23.96 o 
  -3   1  12      414.34      475.44     26.53 o 
  -1   1  12       97.40       67.66     22.74 o 
   1   1  12      353.02      291.58     24.62 o 
   3   1  12       31.99       44.48     21.45 o 
   5   1  12       56.66       49.81     24.64 o 
   7   1  12      438.19      478.01     20.61 o 
   9   1  12       52.42       21.19     23.93 o 
  11   1  12        1.12        5.76     25.74 o 
  13   1  12      118.96      104.56     26.37 o 
  15   1  12       38.59       58.35     24.58 o 
  17   1  12        6.27       59.26     29.74 o 
 -30   2  12        3.00       11.82     30.39 o 
 -28   2  12       15.04       34.89     29.68 o 
 -26   2  12       41.25       32.88     25.03 o 
 -24   2  12        0.19       11.75     27.91 o 
 -22   2  12       20.31       -3.01     22.13 o 
 -20   2  12       77.95       73.64     24.08 o 
 -18   2  12      210.32      208.04     24.68 o 
 -16   2  12       51.69       86.73     23.64 o 
 -14   2  12       61.41       84.32     22.18 o 
 -12   2  12        3.46       -8.45     21.36 o 
 -10   2  12      421.29      333.57     21.45 o 
  -8   2  12       10.44       22.63     21.69 o 
  -6   2  12      241.15      264.81     17.42 o 
  -4   2  12      125.10       98.62     18.08 o 
  -2   2  12        4.01        5.17     20.83 o 
   0   2  12        0.03      -21.80     26.01 o 
   2   2  12       43.21       43.42     26.85 o 
   4   2  12        7.35        7.52     19.06 o 
   6   2  12      119.99      121.11     16.79 o 
   8   2  12      162.05      180.94     19.45 o 
  10   2  12       28.75       44.15     24.71 o 
  12   2  12       42.34       35.13     25.89 o 
  14   2  12        0.10       15.21     24.74 o 
  16   2  12        4.23       20.23     24.88 o 
 -29   3  12        3.88       10.90     32.14 o 
 -27   3  12        1.17       28.34     28.07 o 
 -25   3  12       37.89       54.16     26.63 o 
 -23   3  12       42.86       35.78     24.93 o 
 -21   3  12       84.21       89.44     46.80 o 
 -19   3  12      596.31      575.23     27.61 o 
 -17   3  12       53.49       28.96     21.40 o 
 -15   3  12      524.95      503.47     23.31 o 
 -13   3  12      187.52      189.00     21.68 o 
 -11   3  12       17.89       12.33     19.98 o 
  -9   3  12        3.12       10.89     15.75 o 
  -7   3  12      158.15      160.44     16.95 o 
  -5   3  12      330.80      316.14     18.36 o 
  -3   3  12       35.31       45.51     22.58 o 
  -1   3  12        3.35        3.01     21.11 o 
   1   3  12      130.16      164.52     24.74 o 
   3   3  12      153.63      145.45     21.47 o 
   5   3  12       40.38       36.36     19.31 o 
   7   3  12      159.07      169.57     27.78 o 
   9   3  12       22.26       28.66     19.05 o 
  11   3  12       13.60       15.30     19.17 o 
  13   3  12        2.77        0.75     43.23 o 
  15   3  12        2.71       10.90     34.58 o 
 -28   4  12        6.08       49.99     38.72 o 
 -26   4  12       11.19       22.55     36.84 o 
 -24   4  12        0.88       13.16     36.84 o 
 -22   4  12       72.18       39.47     44.73 o 
 -20   4  12       49.42       29.21     21.26 o 
 -18   4  12      381.50      373.61     27.26 o 
 -16   4  12       44.35       32.85     19.67 o 
 -14   4  12      175.98      199.70     21.97 o 
 -12   4  12        7.00       11.52     20.89 o 
 -10   4  12       71.71       43.48     20.58 o 
  -8   4  12      389.79      396.22     18.23 o 
  -6   4  12       14.01       14.50     16.61 o 
  -4   4  12      869.58      858.92     21.08 o 
  -2   4  12      118.44       79.00     24.38 o 
   0   4  12       38.64       55.25     21.95 o 
   2   4  12        0.02       -8.48     26.75 o 
   4   4  12      107.32      136.82     30.05 o 
   6   4  12       68.12       58.53     28.43 o 
   8   4  12      231.84      235.75     28.54 o 
  10   4  12       41.11       26.49     26.88 o 
  12   4  12        7.33       16.46     29.95 o 
 -25   5  12       11.95       70.29     41.35 o 
 -23   5  12      213.10      256.01     42.86 o 
 -21   5  12        7.14      -36.09     36.46 o 
 -19   5  12       15.70        7.89     41.35 o 
 -17   5  12       51.52       50.37     38.72 o 
 -15   5  12       10.68       -3.01     37.97 o 
 -13   5  12       65.00       55.63     38.34 o 
 -11   5  12      100.20       87.21     33.46 o 
  -9   5  12      105.90       88.52     21.69 o 
  -7   5  12      258.16      233.31     22.74 o 
  -5   5  12      240.97      274.80     24.44 o 
  -3   5  12      152.67      131.44     21.32 o 
  -1   5  12      162.65      141.34     21.34 o 
   1   5  12       67.37       57.91     21.64 o 
   3   5  12        4.02       12.01     22.10 o 
   5   5  12        9.09       -6.69     29.75 o 
   7   5  12        0.22        3.08     27.44 o 
   9   5  12       24.22       27.47     26.49 o 
 -22   6  12       12.44       36.84     42.48 o 
 -20   6  12        1.18        9.77     39.09 o 
 -18   6  12        0.37      -26.69     35.71 o 
 -16   6  12        7.57        5.64     38.34 o 
 -14   6  12       12.54       18.04     36.84 o 
 -12   6  12       38.38       54.13     35.71 o 
 -10   6  12      175.01      209.39     37.97 o 
  -8   6  12      215.50      217.36     30.08 o 
  -6   6  12        0.83       -5.77     19.99 o 
  -4   6  12        3.34       -0.53     20.77 o 
  -2   6  12        3.41        6.68     20.42 o 
   0   6  12      121.94      103.40     22.80 o 
   2   6  12        7.06       28.84     21.04 o 
   4   6  12       11.63        5.64     23.02 o 
   6   6  12        0.25       -7.63     28.69 o 
 -15   7  12        5.17        3.38     54.13 o 
 -13   7  12        0.08       30.45     58.64 o 
 -11   7  12       47.45       35.71     44.73 o 
  -9   7  12        0.09       43.60     57.51 o 
  -7   7  12        0.00       25.19     59.02 o 
  -5   7  12        1.16       26.69     58.64 o 
  -3   7  12       61.68       49.24     47.36 o 
  -1   7  12       10.86       13.14     28.06 o 
 -31   1  13       74.21      109.74     32.56 o 
 -29   1  13       12.71       26.71     22.07 o 
 -27   1  13        0.17        6.06     21.74 o 
 -25   1  13      170.35      168.69     24.78 o 
 -23   1  13      384.85      403.41     26.82 o 
 -21   1  13        2.19       -7.61     23.70 o 
 -19   1  13      110.22       80.48     26.41 o 
 -17   1  13       52.17       46.92     23.74 o 
 -15   1  13        1.72      -10.14     24.13 o 
 -13   1  13      553.31      624.43     29.96 o 
 -11   1  13      200.10      208.18     26.28 o 
  -9   1  13      143.05      124.98     24.67 o 
  -7   1  13       46.70       32.69     25.79 o 
  -5   1  13       18.26       11.96     20.37 o 
  -3   1  13      656.68      618.95     26.87 o 
  -1   1  13       60.88       71.29     24.17 o 
   1   1  13      561.81      551.89     28.39 o 
   3   1  13       44.58       39.55     25.38 o 
   5   1  13        1.12       -1.29     26.28 o 
   7   1  13       13.84        9.71     18.68 o 
   9   1  13       33.23       35.88     23.59 o 
  11   1  13        1.25       15.96     25.26 o 
  13   1  13      178.23      189.27     26.96 o 
  15   1  13       36.20       39.38     29.83 o 
 -30   2  13       22.51       34.82     32.70 o 
 -28   2  13      111.17      157.17     31.57 o 
 -26   2  13        1.95       -0.71     27.54 o 
 -24   2  13       35.20       47.34     23.39 o 
 -22   2  13       60.26       52.21     21.21 o 
 -20   2  13      130.41      136.70     22.94 o 
 -18   2  13       10.70        8.77     23.15 o 
 -16   2  13      618.82      649.26     28.07 o 
 -14   2  13       84.87       87.81     21.76 o 
 -12   2  13        0.00        1.65     23.24 o 
 -10   2  13      147.25      132.77     21.72 o 
  -8   2  13      739.18      724.77     24.27 o 
  -6   2  13      225.89      206.00     18.35 o 
  -4   2  13       89.42       69.43     18.71 o 
  -2   2  13      866.11      811.61     25.59 o 
   0   2  13      205.11      230.67     28.58 o 
   2   2  13      627.00      666.30     30.84 o 
   4   2  13       52.15       65.94     19.97 o 
   6   2  13       91.56       77.68     17.11 o 
   8   2  13      145.07      133.43     20.38 o 
  10   2  13      269.03      283.85     31.96 o 
  12   2  13       71.05       59.28     27.55 o 
  14   2  13       12.61       35.52     25.05 o 
 -29   3  13       72.44       88.52     33.46 o 
 -27   3  13        4.15       -0.25     25.37 o 
 -25   3  13       47.56       70.88     27.13 o 
 -23   3  13        0.24       -5.36     26.63 o 
 -21   3  13       52.10       47.64     25.45 o 
 -19   3  13        0.73        7.60     22.19 o 
 -17   3  13       21.91        5.24     22.25 o 
 -15   3  13       34.25       52.75     21.45 o 
 -13   3  13      234.66      191.21     21.96 o 
 -11   3  13      361.50      341.59     22.79 o 
  -9   3  13      358.67      353.27     18.60 o 
  -7   3  13      548.60      558.97     19.85 o 
  -5   3  13      122.15      160.06     18.45 o 
  -3   3  13       60.74       81.48     22.64 o 
  -1   3  13      126.21      109.35     23.13 o 
   1   3  13       29.22       10.66     26.18 o 
   3   3  13      283.83      285.03     22.84 o 
   5   3  13        1.24       26.22     21.54 o 
   7   3  13      463.21      569.88     35.91 o 
   9   3  13      365.46      364.53     30.19 o 
  11   3  13        3.29       18.59     24.82 o 
  13   3  13        0.04        7.14     35.71 o 
 -28   4  13       16.29       47.36     47.74 o 
 -26   4  13       36.09       59.02     47.74 o 
 -24   4  13        0.06        0.00     43.60 o 
 -22   4  13        3.13      -18.42     39.47 o 
 -20   4  13       80.01       87.29     23.15 o 
 -18   4  13      359.75      420.02     25.31 o 
 -16   4  13        3.29       -3.00     21.61 o 
 -14   4  13      117.14      116.23     20.71 o 
 -12   4  13        3.61       -4.88     21.06 o 
 -10   4  13       22.36       25.55     20.17 o 
  -8   4  13       22.69       25.09     17.05 o 
  -6   4  13       13.06       31.06     17.92 o 
  -4   4  13      120.91      109.72     17.89 o 
  -2   4  13      202.24      209.79     25.18 o 
   0   4  13        6.25       -5.38     22.87 o 
   2   4  13      145.49      178.41     22.15 o 
   4   4  13       73.90       91.03     28.51 o 
   6   4  13       29.98        9.78     26.63 o 
   8   4  13       60.94       39.62     30.92 o 
  10   4  13       49.75       72.78     31.10 o 
 -25   5  13       11.22       17.67     46.99 o 
 -23   5  13        1.44       27.82     45.86 o 
 -21   5  13        0.03      -14.28     41.35 o 
 -19   5  13      114.79       93.60     40.98 o 
 -17   5  13       11.44       40.22     36.46 o 
 -15   5  13      223.23      213.91     37.59 o 
 -13   5  13        7.25       14.28     34.96 o 
 -11   5  13       32.01       13.91     35.71 o 
  -9   5  13       57.92       72.70     27.82 o 
  -7   5  13       11.12       -3.04     21.99 o 
  -5   5  13       53.15       45.38     23.68 o 
  -3   5  13       20.65       30.69     21.80 o 
  -1   5  13        1.26        0.29     22.15 o 
   1   5  13       35.42       25.82     22.64 o 
   3   5  13       15.24       -4.98     22.03 o 
   5   5  13        3.05       -6.55     22.40 o 
   7   5  13        2.03        4.79     32.49 o 
 -20   6  13       37.14        3.38     42.85 o 
 -18   6  13        0.50        8.65     37.59 o 
 -16   6  13       10.66       13.16     38.72 o 
 -14   6  13        5.58       13.16     34.96 o 
 -12   6  13       59.58       59.77     35.34 o 
 -10   6  13       41.41       39.09     36.09 o 
  -8   6  13       67.53       77.73     20.10 o 
  -6   6  13        5.26        8.61     20.51 o 
  -4   6  13        0.05       -2.94     21.88 o 
  -2   6  13       74.56       58.39     22.93 o 
   0   6  13        0.01        1.38     22.81 o 
   2   6  13       16.70       37.47     22.99 o 
   4   6  13        1.09      -12.62     21.67 o 
 -13   7  13       44.45       81.95     56.39 o 
 -11   7  13        2.64      -10.53     57.89 o 
  -9   7  13       21.92       22.93     45.48 o 
  -7   7  13        4.27       -2.63     44.73 o 
  -5   7  13       10.75       71.80     49.99 o 
 -30   0  14       48.46       88.92     32.13 o 
 -28   0  14      378.55      387.37     31.70 o 
 -26   0  14      351.69      322.31     33.49 o 
 -24   0  14      860.24      889.12     37.53 o 
 -22   0  14       70.80       85.42     30.97 o 
 -20   0  14      310.76      274.07     40.60 o 
 -18   0  14        0.00       -4.13     42.10 o 
 -16   0  14      492.70      513.24     44.74 o 
 -14   0  14      184.24      150.00     35.71 o 
 -12   0  14      482.80      495.57     43.99 o 
 -10   0  14      416.90      412.83     38.35 o 
  -8   0  14     1503.83     1387.10     46.27 o 
  -6   0  14      555.00      601.62     42.11 o 
  -4   0  14     1162.00     1143.83     44.01 o 
  -2   0  14     1459.99     1347.88     43.64 o 
   0   0  14     1897.12     2025.42     51.92 o 
   2   0  14       55.63       30.45     38.34 o 
   4   0  14      112.11       90.97     39.47 o 
   6   0  14        4.23       23.31     38.72 o 
   8   0  14       53.07       48.12     40.97 o 
  10   0  14        8.15       25.19     33.83 o 
  12   0  14        8.13        5.26     34.96 o 
  14   0  14       25.38       -5.64     38.72 o 
 -31   1  14       21.20       30.97     29.89 o 
 -29   1  14       40.42       42.12     22.30 o 
 -27   1  14       11.07        0.37     21.85 o 
 -25   1  14       15.49       15.51     25.61 o 
 -23   1  14        8.79        5.89     25.62 o 
 -21   1  14      101.62       65.30     25.47 o 
 -19   1  14      134.70      138.99     24.41 o 
 -17   1  14        2.58       -4.28     26.34 o 
 -15   1  14      156.13      124.02     37.40 o 
 -13   1  14       66.06       80.51     28.31 o 
 -11   1  14      331.41      341.64     29.09 o 
  -9   1  14      496.17      493.34     27.65 o 
  -7   1  14       70.56       55.86     27.24 o 
  -5   1  14     1218.91     1231.35     26.50 o 
  -3   1  14       36.71       38.55     24.79 o 
  -1   1  14      396.80      338.00     39.48 o 
   1   1  14      434.45      377.09     25.77 o 
   3   1  14      187.94      217.81     28.01 o 
   5   1  14       39.52       28.39     23.31 o 
   7   1  14        0.91        3.36     23.76 o 
   9   1  14        0.01       17.61     25.97 o 
  11   1  14       42.38       36.09     29.68 o 
  13   1  14        3.95        7.06     30.21 o 
 -30   2  14        5.25       26.36     29.08 o 
 -28   2  14       19.72       34.64     27.81 o 
 -26   2  14       82.34       89.93     25.24 o 
 -24   2  14      131.49      137.74     23.33 o 
 -22   2  14       72.13       83.07     25.42 o 
 -20   2  14      145.95      155.53     23.20 o 
 -18   2  14      498.38      503.27     24.37 o 
 -16   2  14        4.93       -1.69     24.91 o 
 -14   2  14       71.66       87.18     23.60 o 
 -12   2  14       92.92      130.82     23.71 o 
 -10   2  14       34.12       39.94     22.61 o 
  -8   2  14        7.13       -6.00     23.85 o 
  -6   2  14      331.37      359.67     21.10 o 
  -4   2  14       74.93       48.61     19.75 o 
  -2   2  14      354.95      308.38     23.95 o 
   0   2  14        5.15       -0.11     28.43 o 
   2   2  14      210.05      263.97     28.31 o 
   4   2  14        1.83       -0.17     21.00 o 
   6   2  14       14.04       22.84     21.50 o 
   8   2  14       23.28       20.08     24.42 o 
  10   2  14        0.46       13.93     26.66 o 
  12   2  14       25.26       17.48     23.90 o 
 -29   3  14        1.21       41.46     30.98 o 
 -27   3  14        3.98       -7.48     27.82 o 
 -25   3  14       13.25       26.98     27.99 o 
 -23   3  14       13.13       20.21     26.53 o 
 -21   3  14        3.91        5.49     21.51 o 
 -19   3  14        1.36       22.60     21.18 o 
 -17   3  14        9.64       12.21     21.52 o 
 -15   3  14       46.85       40.90     22.66 o 
 -13   3  14      212.61      208.22     25.44 o 
 -11   3  14        9.31       34.76     22.73 o 
  -9   3  14      215.05      209.90     18.35 o 
  -7   3  14      175.86      178.03     19.37 o 
  -5   3  14      151.81      156.26     19.01 o 
  -3   3  14       21.63       29.82     23.58 o 
  -1   3  14       10.67        0.63     22.81 o 
   1   3  14       38.86       26.72     33.64 o 
   3   3  14      148.51      108.33     21.48 o 
   5   3  14       17.87       19.62     25.83 o 
   7   3  14      169.29      205.34     30.95 o 
   9   3  14        0.12       11.65     37.21 o 
  11   3  14        0.72       -9.77     42.10 o 
 -26   4  14       13.59       13.91     39.47 o 
 -24   4  14        2.52        3.01     44.73 o 
 -22   4  14        3.69       -9.02     45.11 o 
 -20   4  14       10.61       -6.01     42.10 o 
 -18   4  14        1.98        8.45     21.57 o 
 -16   4  14        2.44        5.08     21.49 o 
 -14   4  14       73.36       77.16     22.52 o 
 -12   4  14       90.17       92.24     22.77 o 
 -10   4  14       75.13       87.00     22.04 o 
  -8   4  14       51.99       66.31     17.74 o 
  -6   4  14      885.89      861.24     22.22 o 
  -4   4  14        2.10        5.31     19.03 o 
  -2   4  14       25.99       25.81     24.72 o 
   0   4  14      149.44      155.50     22.48 o 
   2   4  14       17.49       13.98     22.63 o 
   4   4  14       89.35       61.54     29.15 o 
   6   4  14      121.09      102.44     31.76 o 
   8   4  14       25.02       18.65     30.71 o 
 -23   5  14       41.92       41.73     38.72 o 
 -21   5  14       10.87       -4.13     43.23 o 
 -19   5  14       21.37       46.24     42.48 o 
 -17   5  14       34.65       36.46     42.85 o 
 -15   5  14        4.31       20.30     36.84 o 
 -13   5  14        0.12       14.28     34.96 o 
 -11   5  14        8.71        0.00     34.96 o 
  -9   5  14        1.71        5.92     22.10 o 
  -7   5  14       10.74      -11.39     22.53 o 
  -5   5  14      164.26      179.88     25.51 o 
  -3   5  14       32.79       20.62     24.09 o 
  -1   5  14      286.26      292.74     24.87 o 
   1   5  14        1.62      -15.23     22.47 o 
   3   5  14        5.02       -4.11     24.74 o 
   5   5  14        0.66       -3.42     24.35 o 
 -18   6  14       36.62       62.40     41.35 o 
 -16   6  14        0.84       46.61     40.97 o 
 -14   6  14        8.60       21.05     39.09 o 
 -12   6  14        4.23       -0.38     35.71 o 
 -10   6  14        4.66      -14.28     37.59 o 
  -8   6  14        2.43       18.92     21.80 o 
  -6   6  14        1.20       -8.62     21.35 o 
  -4   6  14        2.60       -1.09     22.40 o 
  -2   6  14       20.07        8.52     23.29 o 
   0   6  14       19.72       17.95     23.84 o 
   2   6  14        3.79       18.47     25.02 o 
 -31   1  15       62.47       86.78     26.93 o 
 -29   1  15        4.73       -1.42     22.50 o 
 -27   1  15       72.49       72.96     23.56 o 
 -25   1  15        0.26      -10.47     23.74 o 
 -23   1  15      116.15      113.77     24.16 o 
 -21   1  15       21.27       19.50     24.00 o 
 -19   1  15       33.11       32.72     23.89 o 
 -17   1  15       20.31       -1.29     23.15 o 
 -15   1  15        9.19       14.83     27.54 o 
 -13   1  15       22.89       34.53     28.17 o 
 -11   1  15        0.23       -7.58     26.25 o 
  -9   1  15     1127.01     1128.38     43.44 o 
  -7   1  15      134.23      111.69     27.05 o 
  -5   1  15      469.59      450.19     23.72 o 
  -3   1  15      454.84      441.74     27.62 o 
  -1   1  15      204.57      250.00     40.60 o 
   1   1  15      250.33      245.29     26.53 o 
   3   1  15      132.10      118.43     23.76 o 
   5   1  15       98.24      122.30     25.79 o 
   7   1  15       49.25       58.38     28.57 o 
   9   1  15       34.94       55.59     25.85 o 
  11   1  15        1.34        7.36     28.97 o 
 -30   2  15       19.50       40.57     29.44 o 
 -28   2  15        9.66       46.85     26.05 o 
 -26   2  15       41.10       46.93     24.10 o 
 -24   2  15        1.00       -1.38     24.49 o 
 -22   2  15        2.80        4.36     21.94 o 
 -20   2  15       21.42        0.88     22.86 o 
 -18   2  15       47.88       58.24     23.73 o 
 -16   2  15      213.24      166.92     24.37 o 
 -14   2  15      484.26      435.72     24.98 o 
 -12   2  15       63.76       81.42     24.54 o 
 -10   2  15       52.99       52.04     22.65 o 
  -8   2  15       24.61       22.01     23.59 o 
  -6   2  15      594.04      625.06     22.36 o 
  -4   2  15      132.48      126.17     19.44 o 
  -2   2  15      315.97      272.40     24.98 o 
   0   2  15        9.24        8.78     28.57 o 
   2   2  15      329.80      313.21     29.37 o 
   4   2  15       76.25       85.89     28.90 o 
   6   2  15      444.75      384.93     22.59 o 
   8   2  15       22.98       40.60     26.68 o 
  10   2  15        3.69        8.36     28.07 o 
 -27   3  15        4.88       22.54     27.50 o 
 -25   3  15        5.67        8.91     26.56 o 
 -23   3  15        3.28       12.44     27.73 o 
 -21   3  15       87.59       83.67     24.01 o 
 -19   3  15       37.17       57.17     21.92 o 
 -17   3  15        4.46        2.89     21.13 o 
 -15   3  15      102.81      117.76     22.87 o 
 -13   3  15      160.96      197.74     23.61 o 
 -11   3  15      131.67      119.88     22.86 o 
  -9   3  15      399.68      420.95     22.51 o 
  -7   3  15       11.69        9.21     18.43 o 
  -5   3  15      211.85      249.16     18.99 o 
  -3   3  15      429.32      406.81     20.76 o 
  -1   3  15       26.93       21.92     22.50 o 
   1   3  15        9.47        0.62     28.26 o 
   3   3  15      125.15      128.41     22.94 o 
   5   3  15        1.84        0.55     29.36 o 
   7   3  15       14.99       37.70     29.64 o 
   9   3  15       37.92       42.48     46.99 o 
 -26   4  15        0.13       -9.02     48.87 o 
 -24   4  15        4.03       44.73     48.87 o 
 -22   4  15       15.31       43.60     38.34 o 
 -20   4  15       65.19       54.13     46.24 o 
 -18   4  15      137.20      128.94     42.10 o 
 -16   4  15       28.45       19.05     22.49 o 
 -14   4  15        1.09      -17.66     22.04 o 
 -12   4  15        1.82        5.43     21.86 o 
 -10   4  15       16.10       -0.56     22.04 o 
  -8   4  15        0.77        5.08     18.58 o 
  -6   4  15       46.39       50.32     18.89 o 
  -4   4  15       65.13       70.64     19.86 o 
  -2   4  15       24.43       28.38     21.35 o 
   0   4  15       48.65       36.96     23.08 o 
   2   4  15       10.33        3.22     24.20 o 
   4   4  15       26.77       17.04     32.27 o 
   6   4  15       17.38        5.98     28.31 o 
 -23   5  15        4.05      -14.66     45.86 o 
 -21   5  15       24.88       21.05     46.24 o 
 -19   5  15        0.74        1.50     37.59 o 
 -17   5  15      108.35      157.88     45.49 o 
 -15   5  15        3.21       18.42     36.84 o 
 -13   5  15        4.74       -8.65     37.59 o 
 -11   5  15       33.92       61.27     42.10 o 
  -9   5  15        1.69        3.15     25.29 o 
  -7   5  15       11.64        6.26     23.17 o 
  -5   5  15       95.25       80.90     26.26 o 
  -3   5  15       63.62       49.24     23.39 o 
  -1   5  15       41.67       38.22     23.88 o 
   1   5  15        1.05       11.43     23.96 o 
   3   5  15       18.37       12.26     25.47 o 
 -16   6  15        6.66       57.89     40.22 o 
 -14   6  15        7.00       19.17     39.85 o 
 -12   6  15       39.13       34.96     39.47 o 
 -10   6  15       21.14       27.44     40.22 o 
  -8   6  15       14.98       25.39     22.15 o 
  -6   6  15       56.27       51.38     23.97 o 
  -4   6  15        3.08        2.14     24.51 o 
  -2   6  15       23.63       16.22     24.63 o 
 -30   0  16       47.56       44.00     37.59 o 
 -28   0  16       38.45       77.71     31.61 o 
 -26   0  16        2.01       -3.62     35.83 o 
 -24   0  16        2.93       -7.00     34.09 o 
 -22   0  16      120.93      113.15     43.23 o 
 -20   0  16        8.39       33.83     43.23 o 
 -18   0  16      196.85      153.01     37.22 o 
 -16   0  16      189.06      213.15     44.36 o 
 -14   0  16        0.28      -19.92     39.09 o 
 -12   0  16        3.61       20.30     36.84 o 
 -10   0  16      144.36      196.23     44.36 o 
  -8   0  16       21.60       12.40     36.84 o 
  -6   0  16      301.75      315.43     37.60 o 
  -4   0  16      272.85      265.42     42.11 o 
  -2   0  16       75.87       82.70     34.58 o 
   0   0  16      362.66      383.48     36.84 o 
   2   0  16       93.43       46.99     41.35 o 
   4   0  16        1.41        4.51     35.33 o 
   6   0  16      170.03      122.55     40.22 o 
   8   0  16        7.12       16.92     43.23 o 
  10   0  16        7.85       -9.02     43.60 o 
 -29   1  16        5.29       25.66     23.12 o 
 -27   1  16       21.31       21.81     23.20 o 
 -25   1  16        5.44       -6.53     27.20 o 
 -23   1  16      185.14      197.96     27.00 o 
 -21   1  16      230.35      232.71     24.95 o 
 -19   1  16        7.61       10.11     25.43 o 
 -17   1  16      235.47      234.04     26.05 o 
 -15   1  16      108.07      119.08     26.69 o 
 -13   1  16        4.97       -9.39     28.74 o 
 -11   1  16       15.80       19.63     27.75 o 
  -9   1  16      273.98      287.91     30.64 o 
  -7   1  16      185.69      194.08     28.14 o 
  -5   1  16       11.67       18.89     20.25 o 
  -3   1  16        3.97        4.90     23.29 o 
  -1   1  16      112.73       73.30     34.58 o 
   1   1  16        5.02        7.64     24.82 o 
   3   1  16        6.78       16.35     25.25 o 
   5   1  16       25.07       17.02     25.09 o 
   7   1  16       46.71       54.80     29.97 o 
   9   1  16        2.46       24.21     26.98 o 
 -28   2  16       58.60       79.05     26.54 o 
 -26   2  16        0.87       10.67     25.81 o 
 -24   2  16      102.49      125.90     26.67 o 
 -22   2  16       44.04       44.12     24.46 o 
 -20   2  16       50.47       67.35     23.98 o 
 -18   2  16       32.67       14.39     22.35 o 
 -16   2  16       86.47       97.53     22.91 o 
 -14   2  16       13.37       27.91     25.13 o 
 -12   2  16       44.25       32.81     25.63 o 
 -10   2  16        4.71       -4.33     24.84 o 
  -8   2  16        3.24        7.38     24.60 o 
  -6   2  16      842.23      868.66     23.72 o 
  -4   2  16       18.37       21.60     19.33 o 
  -2   2  16        4.36        6.93     22.17 o 
   0   2  16        1.19       -7.18     28.88 o 
   2   2  16       30.11       13.22     30.30 o 
   4   2  16        5.33        6.80     29.37 o 
   6   2  16       37.69       26.24     25.25 o 
   8   2  16        0.17       23.25     30.25 o 
 -27   3  16       10.59        9.35     27.61 o 
 -25   3  16        0.05        9.25     28.98 o 
 -23   3  16        0.17       15.22     25.47 o 
 -21   3  16       30.82       22.55     24.02 o 
 -19   3  16        1.45       15.36     22.76 o 
 -17   3  16       76.68       70.39     22.53 o 
 -15   3  16       12.70       26.20     23.35 o 
 -13   3  16      157.87      141.22     23.22 o 
 -11   3  16       79.74       89.20     22.48 o 
  -9   3  16      100.88       91.47     24.09 o 
  -7   3  16       58.48       60.99     19.66 o 
  -5   3  16       35.47       30.55     19.32 o 
  -3   3  16       45.84       41.18     19.40 o 
  -1   3  16        6.75       -2.22     22.21 o 
   1   3  16        3.39       -0.67     24.59 o 
   3   3  16        1.58        0.62     29.86 o 
   5   3  16       13.15       35.69     30.61 o 
   7   3  16       25.16       47.36     36.46 o 
 -24   4  16        4.72       45.86     46.99 o 
 -22   4  16        7.61       -6.77     37.59 o 
 -20   4  16       29.99       23.31     47.36 o 
 -18   4  16       23.32       27.44     36.46 o 
 -16   4  16       78.15       79.32     43.61 o 
 -14   4  16       18.94       27.40     24.64 o 
 -12   4  16       67.49       65.97     22.51 o 
 -10   4  16       28.42        9.56     21.20 o 
  -8   4  16        0.42       -0.12     19.04 o 
  -6   4  16      134.63      132.49     19.34 o 
  -4   4  16        0.01        1.69     21.93 o 
  -2   4  16        0.00       -4.09     22.62 o 
   0   4  16       18.81       16.54     23.39 o 
   2   4  16       12.93       31.01     26.71 o 
   4   4  16        3.97       11.80     33.17 o 
 -21   5  16       36.52       80.44     47.74 o 
 -19   5  16        1.54       11.28     40.22 o 
 -17   5  16       78.89       80.07     44.36 o 
 -15   5  16        5.67       27.06     41.35 o 
 -13   5  16        7.91       10.15     43.60 o 
 -11   5  16       10.58       17.67     36.84 o 
  -9   5  16       21.39       26.22     27.16 o 
  -7   5  16        5.05        1.31     24.56 o 
  -5   5  16        6.35        8.46     25.91 o 
  -3   5  16        5.65       12.62     23.00 o 
  -1   5  16       31.93       17.92     23.87 o 
   1   5  16        0.19       -5.56     25.50 o 
 -14   6  16       22.96       39.47     38.34 o 
 -12   6  16       16.69       10.90     42.10 o 
 -10   6  16        3.13       18.42     42.48 o 
  -8   6  16        2.16       15.49     22.28 o 
  -6   6  16        0.87        1.06     22.60 o 
 -29   1  17       24.95       32.42     24.37 o 
 -27   1  17       19.55       17.57     24.09 o 
 -25   1  17        0.21       13.60     27.94 o 
 -23   1  17       75.96       69.42     26.56 o 
 -21   1  17       50.97       28.55     25.13 o 
 -19   1  17      150.66      139.09     24.01 o 
 -17   1  17       44.40       29.75     24.99 o 
 -15   1  17        1.00        4.55     28.31 o 
 -13   1  17       30.61       45.28     28.84 o 
 -11   1  17       10.03       20.22     29.91 o 
  -9   1  17      433.03      437.41     32.62 o 
  -7   1  17       94.35       50.14     28.70 o 
  -5   1  17       74.62       41.26     23.90 o 
  -3   1  17       14.67        5.66     23.87 o 
  -1   1  17        9.44       21.80     42.85 o 
   1   1  17       72.43       42.10     33.46 o 
   3   1  17        3.94       15.80     28.02 o 
   5   1  17       51.56       60.08     27.01 o 
   7   1  17        2.79        2.30     27.77 o 
 -28   2  17        2.98        5.29     26.77 o 
 -26   2  17        0.01       -9.81     24.21 o 
 -24   2  17       27.42       41.33     25.16 o 
 -22   2  17        0.53        2.90     22.96 o 
 -20   2  17        4.68       -7.68     25.30 o 
 -18   2  17       25.05       15.09     24.67 o 
 -16   2  17       13.20       23.50     25.44 o 
 -14   2  17      405.87      357.55     27.22 o 
 -12   2  17        0.40        8.24     26.04 o 
 -10   2  17      349.92      336.30     26.02 o 
  -8   2  17        0.23       12.77     23.32 o 
  -6   2  17      186.19      193.58     21.03 o 
  -4   2  17       99.68      100.20     22.28 o 
  -2   2  17        1.60      -20.54     25.28 o 
   0   2  17        0.00      -14.77     22.74 o 
   2   2  17       38.93       22.20     30.66 o 
   4   2  17       30.80       49.62     45.48 o 
   6   2  17        0.75       -0.75     39.47 o 
 -25   3  17        2.84       12.54     27.27 o 
 -23   3  17        4.44        0.59     24.26 o 
 -21   3  17        1.55       34.61     24.10 o 
 -19   3  17        0.73       14.85     24.90 o 
 -17   3  17       54.78       66.56     24.78 o 
 -15   3  17      145.23      152.12     23.36 o 
 -13   3  17       16.31       17.22     22.69 o 
 -11   3  17      140.17      102.40     24.90 o 
  -9   3  17       67.01       49.79     22.43 o 
  -7   3  17       95.93      114.41     20.33 o 
  -5   3  17      119.11      108.66     20.53 o 
  -3   3  17       32.28       32.91     21.59 o 
  -1   3  17        0.02        0.99     26.00 o 
   1   3  17       12.06       17.45     24.98 o 
   3   3  17       22.42        4.27     31.55 o 
   5   3  17        5.37       -4.51     47.74 o 
 -24   4  17       10.52       34.58     50.37 o 
 -22   4  17        1.41       14.28     42.48 o 
 -20   4  17        3.51       12.40     44.36 o 
 -18   4  17       18.16        4.89     46.24 o 
 -16   4  17       45.44       41.35     43.61 o 
 -14   4  17       12.78        7.67     35.38 o 
 -12   4  17       37.08       52.75     23.02 o 
 -10   4  17        4.14       -6.45     22.73 o 
  -8   4  17        1.82        3.43     19.10 o 
  -6   4  17       11.27       40.04     19.95 o 
  -4   4  17       16.95       22.76     19.31 o 
  -2   4  17        2.64       -4.33     21.67 o 
   0   4  17       19.66       18.25     26.99 o 
   2   4  17        0.76       -2.44     27.48 o 
 -19   5  17        4.65       10.90     46.99 o 
 -17   5  17       19.65       29.70     39.85 o 
 -15   5  17       28.11       51.87     43.60 o 
 -13   5  17      172.43      228.56     46.99 o 
 -11   5  17        0.96       -3.38     37.59 o 
  -9   5  17       14.24       12.92     26.49 o 
  -7   5  17        7.60        4.71     27.70 o 
  -5   5  17        1.16       10.27     28.65 o 
  -3   5  17       27.20       30.08     25.48 o 
 -28   0  18       20.80       46.24     31.03 o 
 -26   0  18       29.39       17.76     34.55 o 
 -24   0  18        8.78       13.96     35.45 o 
 -22   0  18        9.90       43.98     37.21 o 
 -20   0  18        3.12        5.26     37.21 o 
 -18   0  18      199.08      188.72     37.97 o 
 -16   0  18      194.02      191.73     40.98 o 
 -14   0  18        0.03      -15.41     41.35 o 
 -12   0  18        7.83      -12.40     42.85 o 
 -10   0  18       87.51       94.73     40.60 o 
  -8   0  18        7.70        9.77     39.47 o 
  -6   0  18      376.48      373.71     45.87 o 
  -4   0  18        7.92       12.03     44.73 o 
  -2   0  18        4.28        1.50     35.71 o 
   0   0  18       57.40       63.15     42.10 o 
   2   0  18        0.63       43.60     44.36 o 
   4   0  18        8.02       35.71     43.98 o 
   6   0  18       12.37       16.16     38.34 o 
 -27   1  18        0.59       -1.98     24.70 o 
 -25   1  18        3.59        7.29     28.67 o 
 -23   1  18        9.87       32.77     26.59 o 
 -21   1  18        0.38       -5.10     26.95 o 
 -19   1  18       34.41       38.94     26.12 o 
 -17   1  18       68.79       85.35     25.95 o 
 -15   1  18        2.95        6.81     29.88 o 
 -13   1  18      125.81       80.32     29.63 o 
 -11   1  18       70.86       50.50     27.32 o 
  -9   1  18       98.61      131.22     31.47 o 
  -7   1  18       67.38       79.83     28.51 o 
  -5   1  18       23.37       -3.69     27.88 o 
  -3   1  18       12.68        0.51     23.50 o 
  -1   1  18        7.91       11.71     27.89 o 
   1   1  18       24.09       48.49     44.73 o 
   3   1  18        1.72       -5.84     28.27 o 
   5   1  18        4.97       27.18     28.69 o 
 -26   2  18        4.94       -5.36     26.16 o 
 -24   2  18       16.03       21.05     24.71 o 
 -22   2  18        0.37        7.78     25.68 o 
 -20   2  18       46.86       44.31     27.14 o 
 -18   2  18       77.04       87.24     25.25 o 
 -16   2  18        0.40       11.28     25.98 o 
 -14   2  18        8.19        7.17     25.87 o 
 -12   2  18      242.32      232.66     24.98 o 
 -10   2  18        0.01       17.71     27.06 o 
  -8   2  18       37.38       31.94     23.83 o 
  -6   2  18       12.33       30.67     19.60 o 
  -4   2  18       14.35       12.96     19.96 o 
  -2   2  18       18.52        3.54     21.02 o 
   0   2  18        0.51       -1.82     26.30 o 
   2   2  18        5.65       -8.27     46.61 o 
   4   2  18        4.56       25.56     47.36 o 
 -25   3  18        0.09       15.93     24.37 o 
 -23   3  18        2.36       17.09     25.60 o 
 -21   3  18        7.59       25.75     27.12 o 
 -19   3  18       93.29      109.78     23.69 o 
 -17   3  18        1.61       17.38     25.97 o 
 -15   3  18       40.96       33.37     25.61 o 
 -13   3  18        2.36        7.77     24.65 o 
 -11   3  18       38.01       35.33     23.92 o 
  -9   3  18       17.36       16.08     24.82 o 
  -7   3  18       22.36       38.75     21.09 o 
  -5   3  18        0.02        6.99     20.30 o 
  -3   3  18       29.80       16.13     20.64 o 
  -1   3  18        0.40       -1.70     26.70 o 
   1   3  18        0.01       -2.42     30.15 o 
 -22   4  18        0.24      -18.04     51.12 o 
 -20   4  18        8.61        6.01     45.86 o 
 -18   4  18        0.15       47.36     40.60 o 
 -16   4  18       56.03       48.45     38.11 o 
 -14   4  18        8.56       -4.44     31.33 o 
 -12   4  18       45.29       73.53     33.46 o 
 -10   4  18       16.40       31.58     36.02 o 
  -8   4  18       18.50       49.11     20.63 o 
  -6   4  18       28.95       20.10     21.40 o 
  -4   4  18        0.08        8.54     20.09 o 
  -2   4  18        0.38        4.33     23.35 o 
 -15   5  18        4.30        2.63     48.12 o 
 -13   5  18        7.40       10.15     46.61 o 
 -11   5  18       19.24       43.60     44.36 o 
  -9   5  18       14.71       42.33     27.37 o 
  -7   5  18       20.48       38.74     30.51 o 
 -27   1  19       43.20       64.36     29.14 o 
 -25   1  19        7.13       16.40     26.27 o 
 -23   1  19       23.95       18.45     28.14 o 
 -21   1  19        3.13        6.90     24.44 o 
 -19   1  19       22.47       19.59     25.39 o 
 -17   1  19        0.61       -7.15     26.83 o 
 -15   1  19        0.00       -4.87     27.11 o 
 -13   1  19       22.52       21.19     29.78 o 
 -11   1  19       31.12       46.63     27.87 o 
  -9   1  19      190.85      230.76     33.95 o 
  -7   1  19       45.89       47.30     29.52 o 
  -5   1  19        0.57       17.76     29.62 o 
  -3   1  19       10.79       16.98     22.42 o 
  -1   1  19       15.80       23.12     32.16 o 
   1   1  19       17.84       57.89     41.73 o 
   3   1  19      145.24      165.78     47.37 o 
 -24   2  19        5.39        9.62     27.96 o 
 -22   2  19        3.51       11.60     26.34 o 
 -20   2  19       22.89       28.55     25.82 o 
 -18   2  19        1.50       -0.11     24.75 o 
 -16   2  19       21.72       37.28     27.43 o 
 -14   2  19        2.59        3.17     25.29 o 
 -12   2  19       16.48       15.93     27.99 o 
 -10   2  19       71.68       87.66     26.93 o 
  -8   2  19       18.75       20.46     25.49 o 
  -6   2  19       54.61       46.86     27.39 o 
  -4   2  19        2.56       25.22     22.25 o 
  -2   2  19       44.46       46.32     23.56 o 
   0   2  19       36.46       42.71     26.46 o 
 -23   3  19        6.04       13.77     27.40 o 
 -21   3  19        2.30        5.54     24.84 o 
 -19   3  19        2.24        5.97     26.93 o 
 -17   3  19        9.46        3.78     25.51 o 
 -15   3  19        8.48       11.15     24.71 o 
 -13   3  19       23.68       18.24     25.41 o 
 -11   3  19        9.79        1.80     25.30 o 
  -9   3  19       31.39       17.49     25.53 o 
  -7   3  19       15.30       33.88     20.95 o 
  -5   3  19       27.63       23.86     21.23 o 
  -3   3  19        4.63       14.58     22.76 o 
  -1   3  19       50.27       53.86     20.49 o 
 -18   4  19       54.87       82.18     38.34 o 
 -16   4  19       28.73       43.86     37.19 o 
 -14   4  19        0.80      -18.14     38.46 o 
 -12   4  19        0.77        1.44     34.84 o 
 -10   4  19        1.87       -5.28     32.56 o 
  -8   4  19        0.82       20.18     26.25 o 
  -6   4  19        0.38       21.17     24.91 o 
 -24   0  20        3.97      -18.37     35.74 o 
 -22   0  20       38.20       56.39     40.97 o 
 -20   0  20       12.43       28.94     48.49 o 
 -18   0  20        0.83        8.65     42.10 o 
 -16   0  20       11.00       25.19     43.23 o 
 -14   0  20       98.22      142.47     48.49 o 
 -12   0  20       71.62       41.35     42.10 o 
 -10   0  20      126.71      138.71     42.85 o 
  -8   0  20      140.87      139.09     45.11 o 
  -6   0  20        0.59       -8.27     38.34 o 
  -4   0  20        4.28       -7.52     49.24 o 
  -2   0  20        0.32      -16.54     44.73 o 
   0   0  20       28.32       24.06     48.12 o 
 -25   1  20        1.94       -5.00     28.03 o 
 -23   1  20        0.09      -11.04     29.42 o 
 -21   1  20       21.08       12.14     28.89 o 
 -19   1  20        1.64      -10.85     26.12 o 
 -17   1  20        8.05      -16.86     26.39 o 
 -15   1  20       28.39       20.73     28.10 o 
 -13   1  20        0.13      -17.45     28.98 o 
 -11   1  20       29.08       31.35     28.72 o 
  -9   1  20        0.13        6.86     32.93 o 
  -7   1  20       26.18       26.68     32.08 o 
  -5   1  20       11.92        7.10     32.01 o 
  -3   1  20        4.07       13.02     30.08 o 
  -1   1  20       15.82       20.40     24.01 o 
 -22   2  20        4.12       34.73     28.72 o 
 -20   2  20       46.25       28.01     27.94 o 
 -18   2  20       17.16       29.95     25.11 o 
 -16   2  20       45.63       73.11     26.96 o 
 -14   2  20        0.01       30.43     26.42 o 
 -12   2  20       28.35       40.26     27.09 o 
 -10   2  20        0.28       -0.16     26.24 o 
  -8   2  20        6.63       33.80     26.38 o 
  -6   2  20       58.96       63.38     25.34 o 
  -4   2  20       43.38       42.37     24.18 o 
  -2   2  20       20.40       36.62     21.18 o 
 -19   3  20        0.02       16.42     25.76 o 
 -17   3  20        1.07      -20.52     25.56 o 
 -15   3  20        1.12       13.19     26.92 o 
 -13   3  20        3.68       18.91     27.27 o 
 -11   3  20       21.20       62.29     26.85 o 
  -9   3  20        0.30       12.62     24.66 o 
  -7   3  20        3.98        7.88     26.59 o 
  -5   3  20       34.32       52.28     24.28 o 
 -21   1  21        0.37       -2.41     29.66 o 
 -19   1  21        0.38        0.06     27.42 o 
 -17   1  21        5.78       -0.74     27.67 o 
 -15   1  21        4.85       -0.74     26.03 o 
 -13   1  21       38.62       36.98     32.69 o 
 -11   1  21        2.53       35.96     29.48 o 
  -9   1  21       13.68        5.45     27.11 o 
  -7   1  21        1.21       -7.42     33.13 o 
  -5   1  21        4.40      -16.14     30.61 o 
 -20   2  21        0.56       11.60     29.73 o 
 -18   2  21        0.72      -25.42     26.94 o 
 -16   2  21        0.22       16.06     27.30 o 
 -14   2  21        9.98       12.08     27.05 o 
 -12   2  21        9.64       -3.48     24.78 o 
 -10   2  21        7.10        1.46     28.59 o 
  -8   2  21       19.72       44.38     29.50 o 
 -18   0  22       20.19        1.13     51.12 o 
 -16   0  22        8.59        4.89     48.49 o 
 -14   0  22       64.19      131.94     47.36 o 
 -12   0  22       31.00       68.41     47.74 o 
 -10   0  22        1.39      -21.43     51.12 o 
 -15   1  22        0.08       13.84     30.80 o 
 -13   1  22       12.40        1.33     30.17 o 
 -11   1  22        1.45       -7.80     26.11 o 
                                                 
